# Supplementary material for: Phenotypic profiling with a living biobank of primary rhabdomyosarcoma unravels disease heterogeneity and AKT sensitivity
Source: Nat Commun. 2020 Sep 15;11:4629. doi: 10.1038/s41467-020-18388-7 (PMC7492191; doi:10.1038/s41467-020-18388-7)
Supplement: Supplementary file 4 — Source Data [file 41467_2020_18388_MOESM4_ESM.xlsx]

## Sheet: Fig.1
Data Fig 1C
	CELL VIABILITY	uncoated						Matrigel						Gelatin
		-	+	-	+	-	+	-	+	-	+	-	+	-	+	-	+	-	+
		DMEM	DMEM	F-10	F-10	NB	NB	DMEM	DMEM	F-10	F-10	NB	NB	DMEM	DMEM	F-10	F-10	NB	NB
	SJRHB13758_X1	100	102.635	58.0282	39.0818	41.9019	17.3852	126.679	108.944	72.3946	51.0366	31.4411	13.1998	94.6339	119.8	54.3603	40.2121	99.2391	87.1108
		100	129.431	54.0654	36.7354	18.8148	23.6449	166.402	148.245	94.1494	43.6647	30.0109	22.7232	163.599	189.722	50.2765	30.6356	105.096	107.448
		100	105.749	105.844	100.299	139.413	142.934	123.24	136.239	85.9521	87.6886	139.269	126.096	163.509	171.054	24.8264	26.2874	121.024	146.03
	SJRHB010463_X16	100	99.5798	10.9859	11.4995	2.03442	4.84925	99.9066	84.9853	6.16329	7.07044	17.7761	80.8098	64.2009	47.1051	12.0197	11.6062	2.09445	10.1654
		100	101.692	2.40508	3.50187	2.02144	3.71336	122.688	98.0671	2.69034	3.03954	11.8483	60.4171	64.2534	26.9428	2.59197	3.29038	2.29687	5.04131
		100	80.6382	4.27865	5.38427	5.17753	6.96629	115.389	67.0742	2.8764	4.75506	22.1213	110.202	56.5753	47.0472	7.3618	10.7685	4.7191	9.68989
	SJRHB013759_X1	100	141.517	30.7248	40.8044	29.3423	108.772	100.235	126.435	22.6812	29.6774	33.0624	150.733	96.7742	111.697	45.1445	59.8073	43.4939	117.168
		100	51.4948	9.0299	10.5857	32.5808	214.948	82.8249	65.7718	11.0738	14.8261	135.692	580.75	138.194	196.949	30.1403	22.7273	78.9201	373.032
		100	108.977	3.46186	9.40671	10.0871	10.8034	114.17	113.943	5.14504	3.0918	20.6279	192.276	110.827	56.0702	91.7512	62.0031	27.5397	76.4116
	RMS-ZH004	100	90.3735	47.6296	25.9675	24.5356	46.6815	125.59	110.033	60.0329	24.9032	53.6184	145.52	117.105	103.793	74.2937	28.8796	27.5348	42.5503
		100	127.117	29.7404	12.8653	30.0802	57.3875	108.441	141.885	42.8368	14.3741	60.4322	106.015	98.3689	105.906	22.3868	8.23026	37.0396	62.1041
		100	84.0634	51.1235	34.3117	79.4557	100.336	84.3997	79.2352	82.1281	58.5529	114.409	144.56	77.7186	63.5726	28.7887	17.5957	76.8211	86.3149
	SJRHB013_X	100	68.0029	20.0626	11.5193	58.5793	112.696	119.539	148.281	17.6818	11.4805	164.565	229.046	146.299	104.202	12.1062	5.79979	130.353	105.199
		100	73.6166	95.1278	100.628	21.5207	45.5251	45.5869	39.5489	65.3233	49.2839	37.2794	58.0149	76.4143	60.2179	90.8265	84.6458	40.6385	83.6941
		100	85.8623	48.7129	39.4924	4.4081	14.932	76.2374	83.0174	30.4596	33.2359	9.18806	30.5029	80.53	74.4142	58.1537	46.4818	5.87386	18.7407
		100	81.8879	57.1914	35.5678	81.0418	91.8735	144.719	76.0024	54.8824	47.2822	67.9636	116.618	137.837	136.581	37.8597	24.7361	89.4768	116.559
	SJRHB012_Y	100	68.0061	17.3392	20.6821	64.4606	54.1786	115.274	99.5048	8.78496	8.19967	74.0447	68.4788	159.671	116.686	88.0072	18.521	86.9661	57.2626
		100	122.678	16.8841	25.6235	75.9313	22.326	88.8553	179.004	18.8876	5.95847	112.407	117.87	127.794	176.25	72.3886	83.1577	75.9835	35.0047
		100	177.133	76.5453	22.0834	143.829	14.8754	70.9383	207.85	43.7614	4.5734	179.052	68.5537	146.018	97.0209	79.8081	101.567	111.423	11.5922
		100	165.886	43.566	12.9167	101.986	37.5545	209.955	139.546	28.6882	2.56199	134.898	93.1131	104.218	95.2176	53.57	90.6792	116.482	17.5679
	SJRHB013757_X2	100	226.521	43.6543	115.667	39.4311	79.1247	121.751	293.457	49.0372	102.648	71.9475	172.21	120.985	267.046	58.2057	124.967	32.4727	70.4814
		100	142.934	39.9649	48.3802	6.99367	35.1894	73.142	149.04	28.5197	51.8218	35.7954	44.1078	87.297	134.736	59.1966	70.2302	9.50911	40.4032
		100	300.088	27.5888	40.2639	8.41046	40.7641	105.159	305.622	24.2871	33.8044	29.9712	64.8699	102.27	284.842	48.4305	41.8209	5.4027	42.4212
	SJRHB13758_X2	100	100.98	98.9109	97.9313	46.0705	107.317	169.494	176.16	89.7548	114.18	150.027	237.998	164.224	147.499	87.0457	102.632	54.3235	66.7579
		100	129.831	103.284	89.8109	149.794	146.379	164.587	164.112	102.338	100.796	290.084	264.894	146.06	165.562	121.814	115.316	106.469	110.161
		100	83.422	112.652	101.025	108.162	161.405	127.485	108.369	116.04	97.3633	349.648	310.165	135.688	115.594	137.184	124.026	182.884	167.955
		100	94.0882	53.5042	54.6285	44.557	90.0715	119.746	128.466	62.9479	63.7187	116.067	140.473	166.17	129.249	71.6766	53.3373	91.5177	111.339
		100	88.6138	65.0585	53.4522	49.5657	82.7699	149.843	125.435	70.67	63.831	134.44	126.944	168.79	126.492	83.5651	54.1128	132.091	132.332
	IC-pPDX-35	100	315.928	26.988	95.3671	1.71241	6.4274	134.6	289.256	16.4555	111.377	44.7455	157.037	121.053	430.389	86.3007	102.451	1.10251	23.27
		100	287.797	16.7893	121.065	1.62797	5.66251	136.141	255.478	9.95187	130.946	110.759	241.407	142.242	322.268	96.376	121.461	0.962627	27.718
		100	175.24	11.9335	37.2775	3.96366	28.7179	118.426	164.274	35.3276	48.2652	38.7971	101.838	142.814	177.977	10.3289	35.1575	5.80203	43.494
	SJRHB011_X	100	115.427	5.95947	3.74712	233.554	7.53522	123.018	146.116	34.5624	17.7555	261.769	109.136	99.9559	79.5405	15.2879	5.55293	166.941	10.2266
		100	114.477	35.0525	10.4548	230.158	17.1732	85.7457	114.02	51.3051	54.9787	165.093	93.8334	84.9567	67.2747	48.2604	6.87555	102.71	9.81732
		100	81.2651	42.5656	49.0548	240.456	78.1285	147.285	114.444	87.6987	47.2885	229.532	170.092	120.357	93.5828	72.3523	51.0663	112.733	51.3606
	IC-pPDX-29	100	216.835	36.5196	39.6932	1.03521	0.81608	115.997	194.386	45.2924	31.4569	3.60435	119.072	156.763	213.972	64.1076	93.4638	0.324921	0.657398
		100	183.604	3.81626	3.36603	0.144718	0.230476	134.352	178.04	11.8883	9.5353	2.11181	48.5073	72.9485	76.6093	3.03907	1.82773	0.0911186	0.0482393
	SJRHB010468_X1	100	224.414	36.9434	67.5727	3.80671	118.451	127.665	235.735	45.8281	81.1701	51.3274	235.785	127.869	227.63	57.2412	63.5693	7.55022	147.626
		100	599.075	48.2219	211.735	22.973	228.307	166.714	1062.02	45.6615	110.74	191.11	1004.34	79.4452	563.656	110.384	173.257	43.3144	330.299
	RMS-ZH003	100	401.438	4.8418	6.9511	7.5743	4.98562	288.063	1015.77	4.31448	78.9549	59.396	831.879	38.5906	226.222	3.88303	4.2186	5.17737	2.30105
		100	92.6009	8.48535	8.86965	0.8967	18.9486	104.576	106.139	10.6579	13.0969	23.2066	78.8686	99.4107	137.159	8.26501	8.68006	3.61754	21.6899
		100	100.479	18.079	14.5003	1.23308	16.3236	117.019	96.5634	21.0242	17.4485	6.33228	48.5846	102.157	90.3733	23.3945	13.4372	1.15273	9.11676
	RMS-AMS007	100	109.903	68.8495	25.8942	1.16887	1.82469	107.442	130.884	64.8347	29.9405	31.9515	83.873	103.681	128.193	67.7968	25.2844	1.61899	10.3238
		100	181.851	71.9457	32.6436	6.20363	9.40238	103.78	214.674	67.9081	43.1943	56.3434	25.6273	90.4373	177.34	69.6417	36.752	9.55896	12.1761
		100	145.877	70.3976	29.2689	3.68625	5.61354	105.611	172.779	66.3714	36.5674	44.1475	54.7501	97.0591	152.767	68.7193	31.0182	5.58898	11.25
	DIFFERENTIATION AND MOUSE CELLS
	SJRHB011_X	REPLICATE 1
					Uncoated			Matrigel			Gelatin
					HUMAN MHC-	MOUSE	MHC+	HUMAN	MOUSE	MHC+	HUMAN	MOUSE	MHC+
			DMEM	-	0	1776	0	0	1312	0	0	176	0
				+GF	544	240	0	0	1888	0	0	304	0
			F-10	-				0	400	0	0	44	0
				+GF	0	40	0
			NB	-	5568	0	512	8576	0	640	1694	0	77
				+GF				1552	112	0
			%
					HUMAN MHC-	MOUSE	MHC+	HUMAN MHC-	MOUSE	MHC+	HUMAN MHC-	MOUSE	MHC+
			DMEM	-	0	100	0	0	100	0	0	100	0
				+GF	69.3878	30.6122	0	0	100	0	0	100	0
			F-10	-				0	100	0	0	100	0
				+GF	0	100	0
			NB	-	90.8046	0	9.1954	92.5373	0	7.46269	95.4545	0	4.54545
				+GF				93.2692	6.73077	0
		REPLICATE 2
					Uncoated			Matrigel			Gelatin
					HUMAN MHC-	MOUSE	MHC+	HUMAN	MOUSE	MHC+	HUMAN	MOUSE	MHC+
			DMEM	-	528	0	0	256	0	0	176	0	0
				+GF	608	0	0	400	80	0	640	0	0
			F-10	-	48	0	0	224	0	0	112	0	0
				+GF	49	0	0	24	0	0
			NB	-	2160	0	7	1568	0	4	1360	0	0
				+GF	16	0	0	208	0	0	10	0	0
			%
					HUMAN MHC-	MOUSE	MHC+	HUMAN MHC-	MOUSE	MHC+	HUMAN MHC-	MOUSE	MHC+
			DMEM	-	100	0	0	100	0	0	100	0	0
				+GF	100	0	0	83.3333	16.6667	0	100	0	0
			F-10	-	100	0	0	100	0	0	100	0	0
				+GF	100	0	0	100	0	0
			NB	-	99.6759	0	0.324074	99.7449	0	0.255102	100	0	0
				+GF	100	0	0	100	0	0	100	0	0
		REPLICATE 3
					Uncoated			Matrigel			Gelatin
					HUMAN MHC-	MOUSE	MHC+	HUMAN	MOUSE	MHC+	HUMAN	MOUSE	MHC+
			DMEM	-	272	0	0	256	0	0	256	0	0
				+GF	128	0	0	160	0	0	80	0	0
			F-10	-	224	96	0	112	0	0	80	16	0
				+GF	0	48	0	176	0	0	32	32	0
			NB	-	1824	7	0	128	0	7	2272	0	0
				+GF	15	0	0	672	0	0	17	0	0
	SJRHB13758_X2	REPLICATE 1
					Uncoated			Matrigel			Gelatin
					HUMAN MHC-	MOUSE	MHC+	HUMAN	MOUSE	MHC+	HUMAN	MOUSE	MHC+
			DMEM	-	1648	0	0	1856	0	0	1840	0	0
				+GF	1920	0	0	992	0	0	1008	0	5
			F-10	-	848	0	0	1136	0	0	2432	0	1
				+GF	1008	0	0	1168	0	0	1424	0	1
			NB	-	960	0	6	4320	0	92	1216	0	4
				+GF	2432	0	2	2704	0	1	816	0	2
			%
					HUMAN MHC-	MOUSE	MHC+	HUMAN MHC-	MOUSE	MHC+	HUMAN MHC-	MOUSE	MHC+
			DMEM	-	100	0	0	100	0	0	100	0	0
				+GF	100	0	0	100	0	0	99.504	0	0.496032
			F-10	-	100	0	0	100	0	0	99.9589	0	0.0411184
				+GF	100	0	0	100	0	0	99.9298	0	0.0702247
			NB	-	99.375	0	0.625	97.8704	0	2.12963	99.6711	0	0.328947
				+GF	99.9178	0	0.0822368	99.963	0	0.0369822	99.7549	0	0.245098
		REPLICATE 2
					Uncoated			Matrigel			Gelatin
					HUMAN MHC-	MOUSE	MHC+	HUMAN	MOUSE	MHC+	HUMAN	MOUSE	MHC+
			DMEM	-	2144	0	0	2752	48	2	2208	272	0
				+GF	1264	0	0	688	144	2	1088	96	0
			F-10	-	1696	0	0	2832	0	0	3232	0	1
				+GF	1056	0	0	896	0	0	1168	32	0
			NB	-	1672	0	24	7936	0	432	4424	0	72
				+GF	1968	0	0	2976	0	20	1812	0	11
			%
					HUMAN MHC-	MOUSE	MHC+	HUMAN MHC-	MOUSE	MHC+	HUMAN MHC-	MOUSE	MHC+
			DMEM	-	100	0	0	98.2143	1.71429	0.0714286	89.0323	10.9677	0
				+GF	100	0	0	82.4519	17.3077	0.240385	91.8919	8.10811	0
			F-10	-	100	0	0	100	0	0	99.9691	0	0.0309406
				+GF	100	0	0	100	0	0	97.3333	2.66667	0
			NB	-	98.5646	0	1.43541	94.5565	0	5.44355	98.3725	0	1.62749
				+GF	100	0	0	99.328	0	0.672043	99.3929	0	0.607064
		REPLICATE 3
					Uncoated			Matrigel			Gelatin
					HUMAN MHC-	MOUSE	MHC+	HUMAN	MOUSE	MHC+	HUMAN	MOUSE	MHC+
			DMEM	-	1440	0	0	1904	0	0	976	0	0
				+GF	864	0	0	672	0	0	512	0	0
			F-10	-	672	0	0	1216	0	0	880	0	0
				+GF	704	0	0	1056	0	0	864	0	1
			NB	-				5888	0	112
				+GF	2128	0	0	2176	0	0	1280	0	0
			%
					HUMAN MHC-	MOUSE	MHC+	HUMAN MHC-	MOUSE	MHC+	HUMAN MHC-	MOUSE	MHC+
			DMEM	-	100	0	0	100	0	0	100	0	0
				+GF	100	0	0	100	0	0	100	0	0
			F-10	-	100	0	0	100	0	0	100	0	0
				+GF	100	0	0	100	0	0	99.8843	0	0.115741
			NB	-				98.0978	0	1.90217
				+GF	100	0	0	100	0	0	100	0	0
	RMS-ZH004	REPLICATE 1:
					Uncoated			Matrigel			Gelatin
					HUMAN MHC-	MOUSE	MHC+	HUMAN	MOUSE	MHC+	HUMAN	MOUSE	MHC+
			DMEM	-	4352	0	58	4272	0	37	3840	0	217
				+GF	3766	0	35	3856	0	21	3088	0	28
			F-10	-	3424	0	123	4192	0	224	1536	0	432
				+GF	2736	0	26	2784	0	160	2128	0	22
			NB	-				3968	0	1728
				+GF				4208	0	784
			%
					HUMAN MHC-	MOUSE	MHC+	HUMAN MHC-	MOUSE	MHC+	HUMAN MHC-	MOUSE	MHC+
			DMEM	-	98.6673	0	1.33272	99.1339	0	0.866105	94.349	0	5.65104
				+GF	99.0706	0	0.929368	99.4554	0	0.544606	99.0933	0	0.906736
			F-10	-	96.4077	0	3.59229	94.6565	0	5.34351	71.875	0	28.125
				+GF	99.0497	0	0.950292	94.2529	0	5.74713	98.9662	0	1.03383
			NB	-				56.4516	0	43.5484
				+GF				81.3688	0	18.6312
		REPLICATE 2
					Uncoated			Matrigel			Gelatin
					HUMAN MHC-	MOUSE	MHC+	HUMAN	MOUSE	MHC+	HUMAN	MOUSE	MHC+
			DMEM	-	393	1	27	432	0	43	272	0	33
				+GF	111	7	0	167	0	0	193	6	0
			F-10	-				278	0	7	429	3	14
				+GF	65	5	0	131	0	2	64	7	0
			NB	-				417	0	74
				+GF	137	1	0	100	6	0
			%
					HUMAN MHC-	MOUSE	MHC+	HUMAN MHC-	MOUSE	MHC+	HUMAN MHC-	MOUSE	MHC+
			DMEM	-	92.8934	0.253807	6.85279	90.0463	0	9.9537	87.8676	0	12.1324
				+GF	94.0678	5.9322	0	100	0	0	96.9849	3.01508	0
			F-10	-				97.482	0	2.51799	96.0648	0.694444	3.24074
				+GF	92.8571	7.14286	0	98.4733	0	1.52672	90.1408	9.85915	0
			NB	-				82.2542	0	17.7458
				+GF	99.2754	0.724638	0	94.3396	5.66038	0
	IC-pPDX-35	REPLICATE 1
					Uncoated			Matrigel			Gelatin
					HUMAN MHC-	MOUSE	MHC+	HUMAN	MOUSE	MHC+	HUMAN	MOUSE	MHC+
			DMEM	-	233	9	0	226	46	0	399	9	0
				+GF	150	23	0	180	12	0	243	13	3
			F-10	-	24	37	0	198	31	0	NA	NA	NA
				+GF	100	3	0	189	15	0	144	0	3
			NB	-	NA	NA	NA	107	0	6	NA	NA	NA
				+GF	NA	NA	NA	100	25	0	NA	NA	NA
			%
					HUMAN MHC-	MOUSE	MHC+	HUMAN MHC-	MOUSE	MHC+	HUMAN MHC-	MOUSE	MHC+
			DMEM	-	96.281	3.71901	0	83.0882	16.9118	0	97.7941	2.20588	0
				+GF	86.7052	13.2948	0	93.75	6.25	0	93.75	5.07812	1.17188
			F-10	-	39.3443	60.6557	0	86.4629	13.5371	0
				+GF	97.0874	2.91262	0	92.6471	7.35294	0	97.9167	0	2.08333
			NB	-				94.3925	0	5.60748
				+GF				80	20	0
		REPLICATE 2
					Uncoated			Matrigel			Gelatin
					HUMAN MHC-	MOUSE	MHC+	HUMAN	MOUSE	MHC+	HUMAN	MOUSE	MHC+
			DMEM	-	NA	NA	NA	31	54	9	NA	NA	NA
				+GF	236	0	3	106	2	14	316	0	25
			F-10	-	NA	NA	NA	NA	NA	NA	103	10	0
				+GF	195	0	10	78	11	22	293	0	12
			NB	-	NA	NA	NA	198	0	16	NA	NA	NA
				+GF	NA	NA	NA	175	0	2	NA	NA	NA
			%
					HUMAN MHC-	MOUSE	MHC+	HUMAN MHC-	MOUSE	MHC+	HUMAN MHC-	MOUSE	MHC+
			DMEM	-				25.8824	63.5294	10.5882
				+GF	98.7288	0	1.27119	85.1852	1.85185	12.963	92.0886	0	7.91139
			F-10	-							91.1504	8.84956	0
				+GF	94.8718	0	5.12821	62.9213	12.3596	24.7191	95.9044	0	4.09556
			NB	-				91.9192	0	8.08081
				+GF				98.8571	0	1.14286
	SJRHB013759_X1	REPLICATE 1
					Uncoated			Matrigel			Gelatin
					HUMAN MHC-	MOUSE	MHC+	HUMAN	MOUSE	MHC+	HUMAN	MOUSE	MHC+
			DMEM	-	2496	0	1	1776	0	1	3472	0	2
				+GF	2336	0	21	2272	0	44	4384	0	15
			F-10	-	80	0	0	144	0	0	2928	0	0
				+GF	112	0	0	96	0	4	3040	0	13
			NB	-	25	0	2	4352	0	800	178	0	12
				+GF	5904	0	34	7120	0	31	8144	0	57
			%
					HUMAN MHC-	MOUSE	MHC+	HUMAN MHC-	MOUSE	MHC+	HUMAN MHC-	MOUSE	MHC+
			DMEM	-	99.9599	0	0.0400641	99.9437	0	0.0563063	99.9424	0	0.0576037
				+GF	99.101	0	0.898973	98.0634	0	1.93662	99.6578	0	0.342153
			F-10	-	100	0	0	100	0	0	100	0	0
				+GF	100	0	0	95.8333	0	4.16667	99.5724	0	0.427632
			NB	-	92	0	8	81.6176	0	18.3824	93.2584	0	6.74157
				+GF	99.4241	0	0.575881	99.5646	0	0.435393	99.3001	0	0.699902
		REPLICATE 2
					Uncoated			Matrigel			Gelatin
					HUMAN MHC-	MOUSE	MHC+	HUMAN	MOUSE	MHC+	HUMAN	MOUSE	MHC+
			DMEM	-	23	65	0	55	71	0	37	27	0
				+GF	19	97	0	40	55	0	68	28	0
			F-10	-	62	50	0				183	26	0
				+GF	5	62	0				76	23	0
			NB	-	244	0	37	369	0	41	334	1	38
				+GF	200	0	3	220	0	2
			%
					HUMAN MHC-	MOUSE	MHC+	HUMAN MHC-	MOUSE	MHC+	HUMAN MHC-	MOUSE	MHC+
			DMEM	-	26.1364	73.8636	0	43.6508	56.3492	0	57.8125	42.1875	0
				+GF	16.3793	83.6207	0	42.1053	57.8947	0	70.8333	29.1667	0
			F-10	-	55.3571	44.6429	0				87.5598	12.4402	0
				+GF	7.46269	92.5373	0				76.7677	23.2323	0
			NB	-	84.8361	0	15.1639	88.8889	0	11.1111	88.3582	0.298507	11.3433
				+GF	98.5	0	1.5	99.0909	0	0.909091
		REPLICATE 3
					Uncoated			Matrigel			Gelatin
					HUMAN MHC-	MOUSE	MHC+	HUMAN	MOUSE	MHC+	HUMAN	MOUSE	MHC+
			DMEM	-	14	117	0				0	14	0
				+GF	13	28	0	6	31	0	5	15	0
			F-10	-	0	38	0				5	88	0
				+GF	0	31	0				0	47	0
			NB	-				288	0	37	122	0	8
				+GF	224	0	0	253	0	3	130	0	1
			%
					HUMAN MHC-	MOUSE	MHC+	HUMAN MHC-	MOUSE	MHC+	HUMAN MHC-	MOUSE	MHC+
			DMEM	-	10.687	89.313	0				0	100	0
				+GF	31.7073	68.2927	0	16.2162	83.7838	0	25	75	0
			F-10	-	0	100	0				5.37634	94.6237	0
				+GF	0	100	0				0	100	0
			NB	-				87.1528	0	12.8472	93.4426	0	6.55738
				+GF	100	0	0	98.8142	0	1.18577	99.2308	0	0.769231
	SJRHB010468_X1	REPLICATE 1
					Uncoated			Matrigel			Gelatin
					HUMAN MHC-	MOUSE	MHC+	HUMAN	MOUSE	MHC+	HUMAN	MOUSE	MHC+
			DMEM	-	22	0	0	95	16	1	49	3	4
				+GF	227	0	5	213	0	25	350	7	5
			F-10	-	35	0	0	72	3	3	81	51	3
				+GF	253	2	6	143	0	1	167	20	0
			NB	-	67	0	0	107	0	1	NA	NA	NA
				+GF	45	0	0	222	0	16	133	3	0
			%
					HUMAN MHC-	MOUSE	MHC+	HUMAN MHC-	MOUSE	MHC+	HUMAN MHC-	MOUSE	MHC+
			DMEM	-	100	0	0	84.6847	14.4144	0.900901	86.5385	5.76923	7.69231
				+GF	97.7974	0	2.20264	88.2629	0	11.7371	96.6387	1.96078	1.40056
			F-10	-	100	0	0	92	4	4	59.0909	38.6364	2.27273
				+GF	96.8627	0.784314	2.35294	99.3007	0	0.699301	89.3048	10.6952	0
			NB	-	100	0	0	99.0654	0	0.934579	#VALUE!	#VALUE!	#VALUE!
				+GF	100	0	0	92.7928	0	7.20721	97.7941	2.20588	0
		REPLICATE 2
					Uncoated			Matrigel			Gelatin
					HUMAN MHC-	MOUSE	MHC+	HUMAN	MOUSE	MHC+	HUMAN	MOUSE	MHC+
			DMEM	-	190	10	10	155	19	2	256	5	2
				+GF	218	0	20	285	0	19	255	0	25
			F-10	-	144	11	5	178	3	9	221	19	2
				+GF	266	8	12	284	2	17	244	0	24
			NB	-	NA	NA	NA	154	0	20	NA	NA	NA
				+GF	151	1	11	311	1	33	168	1	2
			%
					HUMAN MHC-	MOUSE	MHC+	HUMAN MHC-	MOUSE	MHC+	HUMAN MHC-	MOUSE	MHC+
			DMEM	-	90	5	5	87.931	10.9195	1.14943	97.318	1.91571	0.766284
				+GF	90.8257	0	9.17431	93.3333	0	6.66667	90.1961	0	9.80392
			F-10	-	89.6774	7.09677	3.22581	93.3702	1.65746	4.97238	91.25	7.91667	0.833333
				+GF	92.7007	2.91971	4.37956	93.3566	0.699301	5.94406	90.1639	0	9.83607
			NB	-	#VALUE!	#VALUE!	#VALUE!	87.013	0	12.987	#VALUE!	#VALUE!	#VALUE!
				+GF	92.1053	0.657895	7.23684	89.1026	0.320513	10.5769	98.2249	0.591716	1.18343
	SJRHB013757_X2	REPLICATE 1
					Uncoated			Matrigel			Gelatin
					HUMAN MHC-	MOUSE	MHC+	HUMAN	MOUSE	MHC+	HUMAN	MOUSE	MHC+
			DMEM	-	369	0	11	295	0	49	485	0	12
				+GF	285	0	61	1151	2	267	741	2	75
			F-10	-	257	0	2	240	0	16	272	0	3
				+GF	200	0	84	283	0	95	186	0	66
			NB	-				334	0	36
				+GF	283	0	12	415	0	199	170	0	11
			%
					HUMAN MHC-	MOUSE	MHC+	HUMAN MHC-	MOUSE	MHC+	HUMAN MHC-	MOUSE	MHC+
			DMEM	-	97.019	0	2.98103	83.3898	0	16.6102	97.5258	0	2.47423
				+GF	78.5965	0	21.4035	76.6696	0.173461	23.157	89.6366	0.269179	10.0942
			F-10	-	99.2218	0	0.77821	93.3333	0	6.66667	98.8971	0	1.10294
				+GF	58	0	42	66.4311	0	33.5689	64.5161	0	35.4839
			NB	-				89.2216	0	10.7784
				+GF	95.7597	0	4.24028	52.0482	0	47.9518	93.5294	0	6.47059
		REPLICATE 2
					Uncoated			Matrigel			Gelatin
					HUMAN MHC-	MOUSE	MHC+	HUMAN	MOUSE	MHC+	HUMAN	MOUSE	MHC+
			DMEM	-	344	0	5	166	0	23	260	0	17
				+GF	298	0	98	426	0	158	212	0	45
			F-10	-	380	0	17	363	0	18	198	0	7
				+GF	467	0	179	277	0	146	345	0	133
			NB	-	NA	NA	NA	269	0	24	NA	NA	NA
				+GF	NA	NA	NA	261	0	91	334	0	26
			%
					HUMAN MHC-	MOUSE	MHC+	HUMAN MHC-	MOUSE	MHC+	HUMAN MHC-	MOUSE	MHC+
			DMEM	-	98.5465	0	1.45349	86.1446	0	13.8554	93.4615	0	6.53846
				+GF	67.1141	0	32.8859	62.9108	0	37.0892	78.7736	0	21.2264
			F-10	-	95.5263	0	4.47368	95.0413	0	4.95868	96.4646	0	3.53535
				+GF	61.6702	0	38.3298	47.2924	0	52.7076	61.4493	0	38.5507
			NB	-				91.0781	0	8.92193
				+GF				65.1341	0	34.8659	92.2156	0	7.78443
	RMS-ZH003	REPLICATE 1
					Uncoated			Matrigel			Gelatin
					HUMAN MHC-	MOUSE	MHC+	HUMAN	MOUSE	MHC+	HUMAN	MOUSE	MHC+
			DMEM	-	20	250	0	80	346	0	70	245	0
				+GF	23	355	0	27	417	0	9	85	1
			F-10	-				79	35	0
				+GF				310	16	199	28	16	3
			NB	-				369	3	0
				+GF	12	40	1	335	40	0
			%
					HUMAN MHC-	MOUSE	MHC+	HUMAN MHC-	MOUSE	MHC+	HUMAN MHC-	MOUSE	MHC+
			DMEM	-	7.40741	92.5926	0	18.7793	81.2207	0	22.2222	77.7778	0
				+GF	6.08466	93.9153	0	6.08108	93.9189	0	8.51064	90.4255	1.06383
			F-10	-				69.2982	30.7018	0
				+GF				34.0491	4.90798	61.0429	56.8182	36.3636	6.81818
			NB	-				99.1935	0.806452	0
				+GF	21.1538	76.9231	1.92308	89.3333	10.6667	0
		REPLICATE 2
					Uncoated			Matrigel			Gelatin
					HUMAN MHC-	MOUSE	MHC+	HUMAN	MOUSE	MHC+	HUMAN	MOUSE	MHC+
			DMEM	-	5	54	0	3	69	0	0	32	0
				+GF	0	109	0	4	126	0	2	75	0
			F-10	-
				+GF				38	0	0
			NB	-				134	0	12
				+GF				220	0	15
			%
					HUMAN MHC-	MOUSE	MHC+	HUMAN MHC-	MOUSE	MHC+	HUMAN MHC-	MOUSE	MHC+
			DMEM	-	8.47458	91.5254	0	4.16667	95.8333	0	0	100	0
				+GF	0	100	0	3.07692	96.9231	0	2.5974	97.4026	0
			F-10	-
				+GF				100	0	0
			NB	-				91.0448	0	8.95522
				+GF				93.1818	0	6.81818
	IC-pPDX-29	REPLICATE 1
					Uncoated			Matrigel			Gelatin
					HUMAN MHC-	MOUSE	MHC+	HUMAN	MOUSE	MHC+	HUMAN	MOUSE	MHC+
			DMEM	-	12	113	1	17	377	7	61	337	2
				+GF	8	276	7	16	593	8	34	341	17
			F-10	-	26	227	2	28	246	4	15	200	6
				+GF	12	79	1	71	40	11	39	239	6
			NB	-				27	0	5
				+GF				303	0	6
			%
					HUMAN MHC-	MOUSE	MHC+	HUMAN MHC-	MOUSE	MHC+	HUMAN MHC-	MOUSE	MHC+
			DMEM	-	8.8	90.4	0.8	2.53807	95.6853	1.77665	14.8241	84.6734	0.502513
				+GF	0.352113	97.1831	2.46479	1.31363	97.3727	1.31363	4.53333	90.9333	4.53333
			F-10	-	9.48617	89.7233	0.790514	8.75912	89.781	1.45985	4.18605	93.0233	2.7907
				+GF	12.0879	86.8132	1.0989	54.0541	36.036	9.90991	11.8705	85.9712	2.15827
			NB	-				81.4815	0	18.5185
				+GF				98.0198	0	1.9802
		REPLICATE 2
					Uncoated			Matrigel			Gelatin
					HUMAN MHC-	MOUSE	MHC+	HUMAN	MOUSE	MHC+	HUMAN	MOUSE	MHC+
			DMEM	-	2	139	0	6	152	0	2	115	0
				+GF	10	173	0	5	164	0	0	109	0
			F-10	-	5	41	0	4	52	0	2	25	0
				+GF	3	12	0	6	97	1	NA	NA	NA
			NB	-	NA	NA	NA	27	7	1	NA	NA	NA
				+GF	NA	NA	NA	349	52	6	0	7	0
			%
					HUMAN MHC-	MOUSE	MHC+	HUMAN MHC-	MOUSE	MHC+	HUMAN MHC-	MOUSE	MHC+
			DMEM	-	1.41844	98.5816	0	3.79747	96.2025	0	1.7094	98.2906	0
				+GF	5.46448	94.5355	0	2.95858	97.0414	0	0	100	0
			F-10	-	10.8696	89.1304	0	7.14286	92.8571	0	7.40741	92.5926	0
				+GF	20	80	0	4.85437	94.1748	0.970874
			NB	-				76.4706	20.5882	2.94118
				+GF				85.5362	12.9676	1.49626	0	100	0
	SJRHB010463_X16	REPLICATE 1
					Uncoated			Matrigel			Gelatin
					HUMAN MHC-	MOUSE	MHC+	HUMAN	MOUSE	MHC+	HUMAN	MOUSE	MHC+
			DMEM	-	267	26	12	233	29	37	316	12	61
				+GF	252	14	78	280	10	76	382	4	110
			F-10	-	118	12	47	85	26	62	114	14	57
				+GF	63	24	42	63	17	51	141	12	108
			NB	-				389	4	47
				+GF				380	3	32	37	38	1
			%
					HUMAN MHC-	MOUSE	MHC+	HUMAN MHC-	MOUSE	MHC+	HUMAN MHC-	MOUSE	MHC+
			DMEM	-	87.0307	8.87372	4.09556	74.8092	11.0687	14.1221	77.7439	3.65854	18.5976
				+GF	65.4135	5.26316	29.3233	70.3448	3.44828	26.2069	70.4663	1.03627	28.4974
			F-10	-	54.6154	9.23077	36.1538	20.7207	23.4234	55.8559	44.5312	10.9375	44.5312
				+GF	24.1379	27.5862	48.2759	15	21.25	63.75	21.5686	7.84314	70.5882
			NB	-				87.0229	1.01781	11.9593
				+GF				90.8616	0.78329	8.35509
		REPLICATE 2
					Uncoated			Matrigel			Gelatin
					HUMAN MHC-	MOUSE	MHC+	HUMAN	MOUSE	MHC+	HUMAN	MOUSE	MHC+
			DMEM	-	183	52	0	209	137	4	41	109	4
				+GF	101	60	28	140	110	33	97	9	17
			F-10	-	57	58	15	138	27	75	42	32	10
				+GF	35	34	15	70	57	45	99	37	45
			NB	-				312	0	36
				+GF				312	1	29	48	44	1
	SJRHB012_Y	REPLICATE 1
					Uncoated			Matrigel			Gelatin
					HUMAN MHC-	MOUSE	MHC+	HUMAN	MOUSE	MHC+	HUMAN	MOUSE	MHC+
			DMEM	-	135	55	0	53	36	0	9	19	0
				+GF	5	124	0	0	150	0	7	70	0
			F-10	-	2	43	0	3	69	0	7	24	0
				+GF	0	19	0	4	7	0	0	12	0
			NB	-	130	0	0	460	8	0	432	4	0
				+GF	27	13	0	4	88	0	6	18	0
			%
					HUMAN MHC-	MOUSE	MHC+	HUMAN MHC-	MOUSE	MHC+	HUMAN MHC-	MOUSE	MHC+
			DMEM	-	71.0526	28.9474	0	59.5506	40.4494	0	32.1429	67.8571	0
				+GF	3.87597	96.124	0	0	100	0	9.09091	90.9091	0
			F-10	-	4.44444	95.5556	0	4.16667	95.8333	0	22.5806	77.4194	0
				+GF	0	100	0	36.3636	63.6364	0	0	100	0
			NB	-	100	0	0	98.2906	1.7094	0	99.0826	0.917431	0
				+GF	67.5	32.5	0	4.34783	95.6522	0	25	75	0
		REPLICATE 2
					Uncoated			Matrigel			Gelatin
					HUMAN MHC-	MOUSE	MHC+	HUMAN	MOUSE	MHC+	HUMAN	MOUSE	MHC+
			DMEM	-	0	48	0	0	80	0	3	19	0
				+GF	0	192	0	0	128	0	0	34	0
			F-10	-	1	17	0	4	16	0	1	9	0
				+GF	4	23	0	23	4	0	21	4	0
			NB	-	496	0	2	160	0	5	96	0	1
				+GF	35	0	0	192	80	0	10	17	0
			%
					HUMAN MHC-	MOUSE	MHC+	HUMAN MHC-	MOUSE	MHC+	HUMAN MHC-	MOUSE	MHC+
			DMEM	-	0	100	0	0	100	0	13.6364	86.3636	0
				+GF	0	100	0	0	100	0	0	100	0
			F-10	-	5.55556	94.4444	0	20	80	0	10	90	0
				+GF	14.8148	85.1852	0	85.1852	14.8148	0	84	16	0
			NB	-	99.5968	0	0.403226	96.875	0	3.125	98.9583	0	1.04167
				+GF	100	0	0	70.5882	29.4118	0	37.037	62.963	0
	SJRHB013_X	REPLICATE 1
					Uncoated			Matrigel			Gelatin
					HUMAN MHC-	MOUSE	MHC+	HUMAN	MOUSE	MHC+	HUMAN	MOUSE	MHC+
			DMEM	-	720	0	8	800	0	11	1040	0	10
				+GF	1024	0	1	576	0	2	816	0	2
			F-10	-	128	0	0	176	0	0	112	0	0
				+GF	96	0	0	160	0	0	48	0	0
			NB	-	640	0	0	864	0	0	352	0	0
				+GF	944	0	0	688	0	0	8	0	0
			%
					HUMAN MHC-	MOUSE	MHC+	HUMAN MHC-	MOUSE	MHC+	HUMAN MHC-	MOUSE	MHC+
			DMEM	-	98.8889	0	1.11111	98.625	0	1.375	99.0385	0	0.961538
				+GF	99.9023	0	0.0976562	99.6528	0	0.347222	99.7549	0	0.245098
			F-10	-	100	0	0	100	0	0	100	0	0
				+GF	100	0	0	100	0	0	100	0	0
			NB	-	100	0	0	100	0	0	100	0	0
				+GF	100	0	0	100	0	0	100	0	0
		REPLICATE 2
					Uncoated			Matrigel			Gelatin
					HUMAN MHC-	MOUSE	MHC+	HUMAN	MOUSE	MHC+	HUMAN	MOUSE	MHC+
			DMEM	-	1296	80	0	928	0	0	1472	64	1
				+GF	448	64	0	336	160	0	304	224	0
			F-10	-	784	16	0	1152	0	0	656	48	0
				+GF	172	0	0	1024	32	0	448	32	0
			NB	-	384	0	2	2432	64	4	784	0	0
				+GF	2272	120	2	1504	80	1	1344	128	2
			%
					HUMAN MHC-	MOUSE	MHC+	HUMAN MHC-	MOUSE	MHC+	HUMAN MHC-	MOUSE	MHC+
			DMEM	-	94.186	5.81395	0	100	0	0	95.7682	4.16667	0.0651042
				+GF	87.5	12.5	0	67.7419	32.2581	0	57.5758	42.4242	0
			F-10	-	98	2	0	100	0	0	93.1818	6.81818	0
				+GF	100	0	0	96.9697	3.0303	0	93.3333	6.66667	0
			NB	-	99.4792	0	0.520833	97.2756	2.5641	0.160256	100	0	0
				+GF	94.8997	5.01672	0.083612	94.8864	5.05051	0.0631313	91.1685	8.69565	0.13587
	RMS-AMS007	REPLICATE 1
					Uncoated			Matrigel			Gelatin
					HUMAN MHC-	MOUSE	MHC+	HUMAN	MOUSE	MHC+	HUMAN	MOUSE	MHC+
			DMEM	-	300	77	14	141	62	7	148	68	8
				+GF	17	129	0	0	88	0	32	89	0
			F-10	-	83	4	0	60	18	0	57	2	0
				+GF				36	0	0	11	0	0
			NB	-				86	3	6
				+GF				2	104	0
			%
					HUMAN MHC-	MOUSE	MHC+	HUMAN MHC-	MOUSE	MHC+	HUMAN MHC-	MOUSE	MHC+
			DMEM	-	75.8621	20.4244	3.71353	66.0099	30.5419	3.44828	64.8148	31.4815	3.7037
				+GF	11.6438	88.3562	0	0	100	0	26.4463	73.5537	0
			F-10	-	95.4023	4.5977	0	76.9231	23.0769	0	96.6102	3.38983	0
				+GF				100	0	0	100	0	0
			NB	-				89.8876	3.37079	6.74157
				+GF				1.88679	98.1132	0
		REPLICATE 2
					Uncoated			Matrigel			Gelatin
					HUMAN MHC-	MOUSE	MHC+	HUMAN	MOUSE	MHC+	HUMAN	MOUSE	MHC+
			DMEM	-	47	116	1	79	30	1	29	102	4
				+GF	0	110	0	33	135	0	2	204	0
			F-10	-	218	39	5	95	134	1	31	71	0
				+GF	0	144	0	23	70	0	4	86	0
			NB	-				83	7	17
				+GF
			%
					HUMAN MHC-	MOUSE	MHC+	HUMAN MHC-	MOUSE	MHC+	HUMAN MHC-	MOUSE	MHC+
			DMEM	-	28.2209	71.1656	0.613497	71.5596	27.5229	0.917431	19.084	77.8626	3.05344
				+GF	0	100	0	19.6429	80.3571	0	0.970874	99.0291	0
			F-10	-	82.8794	15.1751	1.94553	41.048	58.5153	0.436681	30.3922	69.6078	0
				+GF	0	100	0	24.7312	75.2688	0	4.44444	95.5556	0
			NB	-				73.3333	7.77778	18.8889
				+GF
Fig.1C
	IC-pPDX-35
	days	DMEM			NB (+GF)
Rel Cell numbers	0	100	100		100	100
	9	180.167	20.5333		500	40.5
	14	7.35	3.99		733.333	156.833
	21	0.4338	0.138333		1920	555
	28	0.0343333	0.0128667		5760	1164.67
	35	0.017	0.00433333		20938.7	48400
	RMS-ZH004
	days	DMEM			NB (+GF)
	0	100	100		100	100
	8	103.333	50.7333		215.333	177
	15		48.4			570
	22	240	19.2667		671.333	1215.56
	29	86.6667	9.2		1386.67	3635.55
	36	44.8	8.31107		4115.56	13902.2
	43	58.1333	3.48533		11680	41941.3
	50	20.4444	2.31107		48000	126976
Fig.1F	DAYS	CDX (N=5)					PDX (N=3)
tumor volume [mm3]	0	0	0	0	0	0	0	0	0
	6	44.18	14.56	27.82	33.08	22.5	13.66	7.39	8.58
	8	71.34	47.06	37.68	47.16	35.63	14.37	10	10.11
	10	73.87	49.73	46.43	50.61	37.22	14.37	21.49	11.82
	13	74.58	51.05	48.65	72.6	43.67	16.05	34.25	20.27
	15	76.02	52.84	52.17	76.16	50.06	25.38	52.84	28.87
	17	77.91	56.92	57.28	78.35	56.32	36.16	73.87	31.68
	20	83.02	61.82	64.89	82.56	69.97	50.72	84.72	39.8
	22	84.41	65.68	72.32	106.75	86.44	64.12	131.69	55.15
	24	86.9	84.4	75.3	138	111.5	76.16	190.49	65.94
	27	93.89	95.2	79.2	182.6	125.3	92.07	276.41	84.25
	29	98.63	122.13	135.06	282.61	164.55	108.21	299.96	119.57
	31	98.63	124.52	140.43	325.19	179.76	173.92	478.12	161.91
	34	100.71	146.84	150.68	385.34	225.52	244.55	635.13	244.86
	36	168.95	162.14	173.42	404.86	265.28	262.95	635.13	334.42
	38	179.25	219.61	183.9	493.06	317.25	403.1	635.13	524.9
	41	184.68	254.45	209.21	677.11	358.261	498.11	635.13	588.68
	43	248.03	333.26	236.45	749.12	537.06	763.84	635.13	833.17
	45	302.13	395.67	258.35	812.65	564.12	1126.05	635.13	1068.61
	48	320.26	680.22	328.25	924.82	837.46
	50	383.21	709.94	413.75	924.82	837.46
	52	510.36	728.7	464.46	924.82	837.46
	54	834.6	909.61	886.35	924.82	837.46

## Sheet: Fig.2
Data Fig.2A	See Figure 1C for original data
Data Fig 2C
Rel. Cell numbers
	SJRHB012_YC
	DAYS	- GF			+bFGF			+EGF			+bFGF+EGF
	0	100	100		100	100		100	100		100	100
	6	382	408		292	320		381	416		285	313
	12	1197	930		177.9	304.2		1161	933		124.5	171.9
	19	1220	2504		7.02	35.6		1188	2572		3.176	9.6
	SJRHB013759_X1
	DAYS	- GF			+bFGF			+EGF			+bFGF+EGF
	0	100	100		100	100		100	100		100	100
	7	218.667	197.333		620	545.333		284.667	263.333		630.333	575.667
	14	127.067	101.333		1449.33	826.667		353.333	250.4		2322.67	1152
	21	51.7333	43.8667		2837.33	506.4		294.667	145.2		6058.67	1530.67

## Sheet: Fig.4
Data Fig.4A	RD				Rh36				SJRHB13758_X1C				SJRHB13758_X2C				N870_XC				SJRHB013_X				SJRHB012_Y				SJRHB012_ZC				SJRHB011_XC				RMS_ZH004_XC				SJRHB011_YC				RMS-AMS007_XC				Rh4
	10058-F4	100.217	76.1		10058-F4	89.9	88.4		10058-F4	84.6	90.2		10058-F4	97.2	93.2		10058-F4	110.191	105.288		10058-F4	85.7	90.6		10058-F4	82.6	74.4		10058-F4	104.663	61.2848		10058-F4	90	86.8		10058-F4	101.68	87.8742		10058-F4	97.7545	100.13		10058-F4	97.3067	121.017		10058-F4
	2-Methoxyestrad	88.5596	86		2-Methoxyestrad	102.1	97.8		2-Methoxyestrad	102	88.8		2-Methoxyestrad	111.1	92.7		2-Methoxyestradiol (2-MeOE2)	101.244	95.8297		2-Methoxyestrad	91.8	116		2-Methoxyestrad	88.1	99		2-Methoxyestradiol (2-MeOE2)	98.3218	87.6686		2-Methoxyestrad	94.4	92.6		2-Methoxyestradiol (2-MeOE2)	94.4458	84.5206		2-Methoxyestradiol (2-MeOE2)	95.6071	87.149		2-Methoxyestradiol (2-MeOE2)	101.057	112.227		2-Methoxyestradiol (2-MeOE2)
	6H05	97.6173	94.8		6H05	103.9	106.1		6H05	97.5	103.1		6H05	119	94.6		6H05	102.861	105.987		6H05	94.5	106.8		6H05	89.1	97.9		6H05	107.051	86.1753		6H05	90.4	87		6H05	97.8871	103.569		6H05	96.3615	101.093		6H05	99.6285	101.512		6H05
	A-769662	93.0156	100.2		A-769662	92.4	102.3		A-769662	88.3	91.2		A-769662	96.3	93.1		A-769662	106.771	99.1841		A-769662	96.8	111		A-769662	77.5	93.3		A-769662	105.866	70.6281		A-769662	86.1	77.1		A-769662	104.302	106.052		A-769662	108.109	103.921		A-769662	103.32	104.901		A-769662
	ABT-263	40.6555	58.1		ABT-263	69.1	61.4		ABT-263	22.1	46.4		ABT-263	86.6	64.7		ABT-263	41.8343	54.7388		ABT-263	94	114.9		ABT-263	32.3	28.6		ABT-263	86.3846	121.053		ABT-263	70.4	35.4		ABT-263	62.5603	52.798		ABT-263	32.7365	56.1379		ABT-263	92.6065	106.211		ABT-263
	Acadesine	75.6749	92.2		Acadesine	98.3	92.6		Acadesine	98	89.6		Acadesine	111.5	96.9		Acadesine	100.011	103.889		Acadesine	88.8	100.4		Acadesine	75.5	87.7		Acadesine	106.938	84.6431		Acadesine	89.4	77.7		Acadesine	101.268	100.825		Acadesine	96.0704	102.357		Acadesine	99.4892	103.094		Acadesine
	AEE788 (NVP-AEE	79.3946	82.8		AEE788 (NVP-AEE	87.3	77.1		AEE788 (NVP-AEE	71.8	73.6		AEE788 (NVP-AEE	52	53		AEE788 (NVP-AEE788)	94.3588	77.7901		AEE788 (NVP-AEE	78.8	91.3		AEE788 (NVP-AEE	77.5	82.4		AEE788 (NVP-AEE788)	85.2971	78.4393		AEE788 (NVP-AEE	86.1	65.3		AEE788 (NVP-AEE788)	86.8786	91.8524		AEE788 (NVP-AEE788)	100.353	91.7333		AEE788 (NVP-AEE788)	111.33	100.853		AEE788 (NVP-AEE788)
	Afatinib (BIBW2	97.8398	97.7		Afatinib (BIBW2	91.6	78.3		Afatinib (BIBW2	89.5	87.5		Afatinib (BIBW2	75.9	90.4		Afatinib (BIBW2992)	100.434	86.6275		Afatinib (BIBW2	86	114		Afatinib (BIBW2	86.7	85.3		Afatinib (BIBW2992)	93.0434	45.6626		Afatinib (BIBW2	95.4	85.3		Afatinib (BIBW2992)	106.371	98.5166		Afatinib (BIBW2992)	92.0785	99.3165		Afatinib (BIBW2992)	87.4391	99.3097		Afatinib (BIBW2992)
	Afuresertib (GS	93.2457	97.7		Afuresertib (GS	95.8	93.8		Afuresertib (GS	72.7	80.1		Afuresertib (GS	85.3	62.3		Afuresertib (GSK2110183)	82.68	75.7874		Afuresertib (GS	80.2	81.6		Afuresertib (GS	14.2	9.4		Afuresertib (GSK2110183)	22.0669	5.51035		Afuresertib (GS	87.6	68.1		Afuresertib (GSK2110183)	69.0655	61.2172		Afuresertib (GSK2110183)	59.5398	55.5408		Afuresertib (GSK2110183)	54.5159	55.8568		Afuresertib (GSK2110183)
	Alisertib (MLN8	63.6568	71.5		Alisertib (MLN8	76.1	71.9		Alisertib (MLN8	56.6	65.7		Alisertib (MLN8	70.2	81.4		Alisertib (MLN8237)	109.637	106.114		Alisertib (MLN8	62.9	87.1		Alisertib (MLN8	41.6	55.9		Alisertib (MLN8237)	99.6992	65.4758		Alisertib (MLN8	83.4	67.6		Alisertib (MLN8237)	100.022	103.613		Alisertib (MLN8237)	87.3172	86.0769		Alisertib (MLN8237)	91.5254	90.5551		Alisertib (MLN8237)
	AMG-900	73.4278	73.9		AMG-900	74.9	77.2		AMG-900	70	64.1		AMG-900	79.9	77.8		AMG-900	105.924	86.0076		AMG-900	53.1	76.3		AMG-900	59.8	67		AMG-900	100.959	72.8663		AMG-900	86.2	77.9		AMG-900	82.2953	95.3515		AMG-900	85.5291	84.5567		AMG-900	99.4428	97.6905		AMG-900
	Apatinib	90.1198	80.9		Apatinib	109.4	109.8		Apatinib	102.2	81.4		Apatinib	92.9	69.7		Apatinib	94.8702	99.1669		Apatinib	83.9	107		Apatinib	80.8	98		Apatinib	99.7128	103.624		Apatinib	108.3	98.1		Apatinib	102.219	97.2137		Apatinib	100.391	100.63		Apatinib	101.179	102.486		Apatinib
	AT7519	24.8952	59.9		AT7519	33.1	24.4		AT7519	31	33.8		AT7519	45.3	26.3		AT7519	9.44728	19.4734		AT7519	107.8	129.8		AT7519	24.3	18.3		AT7519	39.2893	27.5317		AT7519	55.8	27.6		AT7519	74.0063	32.6437		AT7519	39.0602	41.9476		AT7519	42.9998	45.7467		AT7519
	AT9283	54.6989	80.4		AT9283	83.6	70.6		AT9283	29	43.7		AT9283	58.2	76.1		AT9283	111.38	100.344		AT9283	70.7	84.4		AT9283	81.8	105.9		AT9283	80.0138	85.6045		AT9283	77.9	92.2		AT9283	82.8262	84.317		AT9283	127.715	126.936		AT9283	96.6798	92.0613		AT9283
	AUY922 (NVP-AUY	7.50844	9.7		AUY922 (NVP-AUY	2.7	3.5		AUY922 (NVP-AUY	0.6	-0.3		AUY922 (NVP-AUY	12.8	7.6		AUY922 (NVP-AUY922)	3.35541	3.67427		AUY922 (NVP-AUY	4.4	5.3		AUY922 (NVP-AUY	1.8	3.3		AUY922 (NVP-AUY922)	8.73653	-5.35012		AUY922 (NVP-AUY	4.3	2.2		AUY922 (NVP-AUY922)	12.9932	9.5003		AUY922 (NVP-AUY922)	7.85224	5.06577		AUY922 (NVP-AUY922)	39.4242	33.4526		AUY922 (NVP-AUY922)
	AVL-292	91.1826	87.1		AVL-292	102.2	90.4		AVL-292	92.6	103		AVL-292	89.7	92.1		AVL-292	108.481	100.789		AVL-292	78.6	86.7		AVL-292	86	79		AVL-292	85.9551	98.4929		AVL-292	89.6	79.3		AVL-292	100.032	90.4005		AVL-292	87.837	93.2712		AVL-292	94.2187	101.268		AVL-292
	Axitinib	52.444	89.9		Axitinib	105.1	101.5		Axitinib	101.2	96.3		Axitinib	117.7	86		Axitinib	113.237	105.081		Axitinib	97.9	123.4		Axitinib	82.2	100		Axitinib	92.4041	89.0444		Axitinib	106.8	88.7		Axitinib	119.514	100.288		Axitinib	106.944	112.397		Axitinib	115.277	117.591		Axitinib
	AZ 3146	95.2783	78.7		AZ 3146	90.3	99.8		AZ 3146	85.4	65.4		AZ 3146	78.6	50.8		AZ 3146	93.132	90.8752		AZ 3146	92.4			AZ 3146	72.4	67.4		AZ 3146	90.0177	86.8356		AZ 3146	102.7	95.3		AZ 3146	93.0613	92.6107		AZ 3146	102.088	107.937		AZ 3146	99.5981	104.181		AZ 3146
	AZ 960	66.4999	66.3		AZ 960	53.7	38		AZ 960	66.2	58.5		AZ 960	63.9	60.4		AZ 960	66.7059	67.7056		AZ 960	53.4	71.5		AZ 960	66.1	60		AZ 960	66.0808	52.5328		AZ 960	63.6	51.8		AZ 960	66.2067	67.9818		AZ 960	81.5585	66.8097		AZ 960	96.1124	103.399		AZ 960
	AZ20	95.002	80.8		AZ20	87.2	86.2		AZ20	72.4	65.5		AZ20	102.2	86.7		AZ20	90.0423	72.6562		AZ20	73.3	109.1		AZ20	70.8	74.5		AZ20	77.4192	75.3148		AZ20	89.6	59.3		AZ20	99.3716	76.1282		AZ20	80.8511	80.6767		AZ20	81.5185	90.3103		AZ20
	Azacitidine	71.334	83.4		Azacitidine	94.8	94		Azacitidine	87.8	88.5		Azacitidine	99.2	94.6		Azacitidine	98.0888	102.729		Azacitidine	86.6	88.8		Azacitidine	64.6	70.2		Azacitidine	108.386	79.641		Azacitidine	84.7	79.7		Azacitidine	106.219	116.012		Azacitidine	98.6901	100.368		Azacitidine	100.998	104.487		Azacitidine
	AZD1080	85.7751	80.1		AZD1080	101.2	96.7		AZD1080	102.7	78.5		AZD1080	107.1	103.2		AZD1080	113.086	116.691		AZD1080	111.8	126		AZD1080	66.9	92		AZD1080	83.0836	117.23		AZD1080	86.1	86.3		AZD1080	94.9805	112.258		AZD1080	122.334	109.155		AZD1080	104.604	125.804		AZD1080
	AZD3463	75.7363	90.5		AZD3463	39	34.1		AZD3463	27.1	26		AZD3463	16.8	40.5		AZD3463	35.8671	25.3066		AZD3463	31.8	37.4		AZD3463	12.2	9		AZD3463	8.84934	1.60479		AZD3463	21.7	9.5		AZD3463	14.5318	6.87235		AZD3463	6.52159	5.57839		AZD3463	42.7676	55.838		AZD3463
	AZD3514	89.7839	89.3		AZD3514	98.5	95.2		AZD3514	93.5	84.2		AZD3514	101.5	109.6		AZD3514	100.89	94.4771		AZD3514	98	109.9		AZD3514	66.1	78.4		AZD3514	111.318	116.354		AZD3514	100.2	95.8		AZD3514	96.2965	103.789		AZD3514	105.437	103.974		AZD3514	101.219	107.273		AZD3514
	AZD6738	112.642	93.1		AZD6738	93	97.8		AZD6738	87.7	90.2		AZD6738	104.1	113.2		AZD6738	79.1276	82.4953		AZD6738	89.4	103.4		AZD6738	71.5	88.4		AZD6738	108.515	77.8007		AZD6738	86.7	74.7		AZD6738	94.6926	106.061		AZD6738	98.1298	105.469		AZD6738	90.6205	93.6584		AZD6738
	AZD7762	51.0251	95.5		AZD7762	58.5	52.4		AZD7762	85.6	80.6		AZD7762	24	68.5		AZD7762	86.3775	67.9674		AZD7762	19.8	60.9		AZD7762	63.8	70.6		AZD7762	45.4186	11.2786		AZD7762	8.7	8		AZD7762	104.529	101.725		AZD7762	47.6887	49.0624		AZD7762	71.6508	69.7323		AZD7762
	Barasertib (AZD	76.9885	66.4		Barasertib (AZD	78.4	64.3		Barasertib (AZD	54.7	52		Barasertib (AZD	88.1	85.8		Barasertib (AZD1152-HQPA)	91.3938	80.9517		Barasertib (AZD	61.8	90.7		Barasertib (AZD	50	58		Barasertib (AZD1152-HQPA)	100.709	89.3987		Barasertib (AZD	87.2	92.5		Barasertib (AZD1152-HQPA)	84.6855	90.8173		Barasertib (AZD1152-HQPA)	89.2787	89.1787		Barasertib (AZD1152-HQPA)	95.0586	99.6182		Barasertib (AZD1152-HQPA)
	BI-847325	55.1902	53.8		BI-847325	47	52.3		BI-847325	25.5	15.9		BI-847325	53.4	45.2		BI-847325	3.17019	2.44536		BI-847325	38.7	40.3		BI-847325	61.6	41.9		BI-847325	54.3926	74.426		BI-847325	73.9	55.7		BI-847325	78.8183	68.0615		BI-847325	89.8659	87.0208		BI-847325	95.5652	92.4479		BI-847325
	BIRB 796 (Doram	86.857	84.4		BIRB 796 (Doram	79.5	80.5		BIRB 796 (Doram	80.3	79.6		BIRB 796 (Doram	86	99.1		BIRB 796 (Doramapimod)	108.318	93.923		BIRB 796 (Doram	73	79.4		BIRB 796 (Doram	66.6	72		BIRB 796 (Doramapimod)	108.498	82.3599		BIRB 796 (Doram	81.4	67		BIRB 796 (Doramapimod)	101.745	96.0484		BIRB 796 (Doramapimod)	100.541	106.422		BIRB 796 (Doramapimod)	118.064	120.547		BIRB 796 (Doramapimod)
	Birinapant	61.1698	78.2		Birinapant	104.6	102.3		Birinapant	97.5	89		Birinapant	97.2	80.6		Birinapant	88.3273	95.6973		Birinapant	108.5	124.1		Birinapant	80.5	93.4		Birinapant	97.5952	72.0978		Birinapant	91.5	88.6		Birinapant	82.9446	79.3996		Birinapant	75.4694	76.0714		Birinapant	95.3626	99.7299		Birinapant
	BKM120 (NVP-BKM	78.8961	88.5		BKM120 (NVP-BKM	87.7	81.4		BKM120 (NVP-BKM	67.6	86.9		BKM120 (NVP-BKM	68.7	81.4		BKM120 (NVP-BKM120, Buparlisib)	75.5782	83.1943		BKM120 (NVP-BKM	72.7	80.3		BKM120 (NVP-BKM	70.6	69.9		BKM120 (NVP-BKM120, Buparlisib)	74.2981	63.4479		BKM120 (NVP-BKM	73.5	52.4		BKM120 (NVP-BKM120, Buparlisib)	80.3883	75.8088		BKM120 (NVP-BKM120, Buparlisib)	84.4064	84.6097		BKM120 (NVP-BKM120, Buparlisib)	85.5816	81.2733		BKM120 (NVP-BKM120, Buparlisib)
	BMS-345541	87.0218	90.9		BMS-345541	94.6	95.4		BMS-345541	92.8	97.3		BMS-345541	107.4	100.8		BMS-345541	101.865	96.9176		BMS-345541	103.7	96.8		BMS-345541	73.6	99.6		BMS-345541	101.062	100.1		BMS-345541	96.6	96.6		BMS-345541	91.4848	100.661		BMS-345541	95.7158	103.846		BMS-345541	102.476	106.342		BMS-345541
	BMS-754807	69.3016	74.9		BMS-754807	30.4	26.6		BMS-754807	23.7	27.7		BMS-754807	14.5	33.4		BMS-754807	39.5157	35.1771		BMS-754807	28.1	37.7		BMS-754807	4.3	7.7		BMS-754807	9.13136	-1.23426		BMS-754807	30.4	13.4		BMS-754807	22.0623	14.0012		BMS-754807	18.3727	16.1047		BMS-754807	51.4976	48.6837		BMS-754807
	BMS-833923	83.0428	94.3		BMS-833923	90.7	84.6		BMS-833923	92.8	73.5		BMS-833923	102.6	87.4		BMS-833923	93.6973	94.0361		BMS-833923	92.3	128.4		BMS-833923	63.9	69.4		BMS-833923	97.2008	79.8512		BMS-833923	91	94.9		BMS-833923	95.707	94.3642		BMS-833923	107.568	106.057		BMS-833923	96.8217	100.773		BMS-833923
	Bortezomib (PS-	-3.68136	-1.5		Bortezomib (PS-	0.6	0.8		Bortezomib (PS-	0	-1.3		Bortezomib (PS-	-0.8	0		Bortezomib (PS-341)	4.41416	5.5816		Bortezomib (PS-	0.7	2.8		Bortezomib (PS-	3.4	0.6		Bortezomib (PS-341)	10.9363	-2.18061		Bortezomib (PS-	1	1.3		Bortezomib (PS-341)	2.93815	4.12825		Bortezomib (PS-341)	6.5008	3.26277		Bortezomib (PS-341)	21.2445	16.7341		Bortezomib (PS-341)
	Bosutinib (SKI-	44.5904	106.9		Bosutinib (SKI-	115.7	109.3		Bosutinib (SKI-	89.7	111.9		Bosutinib (SKI-	117.3	111.4		Bosutinib (SKI-606)	153.339	140.653		Bosutinib (SKI-	105.6	102.7		Bosutinib (SKI-	108.1	112.6		Bosutinib (SKI-606)	88.5686	56.478		Bosutinib (SKI-	94.3	87.7		Bosutinib (SKI-606)	148.368	168.382		Bosutinib (SKI-606)	97.8585	97.9819		Bosutinib (SKI-606)	135.733	130.581		Bosutinib (SKI-606)
	BRD4770	101.805	91.3		BRD4770	98.9	104.8		BRD4770	99.6	95.1		BRD4770	130.3	90.5		BRD4770	110.68	101.632		BRD4770	86.8	92		BRD4770	100.2	102.6		BRD4770	91.5956	81.038		BRD4770	97.5	92.8		BRD4770	96.0451	98.7344		BRD4770	94.8645	97.7345		BRD4770	93.5222	99.5921		BRD4770
	BV-6	71.4797	82.4		BV-6	101.6	109.9		BV-6	97.9	42.2		BV-6	88.9	73.2		BV-6	118.205	107.958		BV-6	101.4	88.7		BV-6	99.3	105		BV-6	72.5495	34.3665		BV-6	91.7	88.1		BV-6	77.5278	71.9468		BV-6	72.4513	83.5845		BV-6	89.7144	91.6094		BV-6
	C646	86.5042	75.9		C646	88.7	86.9		C646	84.3	89.1		C646	113.1	86.1		C646	117.912	107.672		C646	81.9	87.1		C646	68.8	83.2		C646	100	89.3298		C646	92.8	83.7		C646	100.303	83.6056		C646	96.4862	100.28		C646	98.6534	109.947		C646
	Cabozantinib (X	80.7598	76.3		Cabozantinib (X	94.2	84.7		Cabozantinib (X	92	88.9		Cabozantinib (X	106.4	81.7		Cabozantinib (XL184, BMS-907351)	119.247	112.297		Cabozantinib (X	88.7	94.6		Cabozantinib (X	80.4	90.1		Cabozantinib (XL184, BMS-907351)	101.166	129.662		Cabozantinib (X	87.5	85.3		Cabozantinib (XL184, BMS-907351)	108.267	100.288		Cabozantinib (XL184, BMS-907351)	107.547	102.525		Cabozantinib (XL184, BMS-907351)	113.49	109.382		Cabozantinib (XL184, BMS-907351)
	Cabozantinibmal	103.684	102.7		Cabozantinibmal	85.8	85.8		Cabozantinibmal	89.9	91.9		Cabozantinibmal	93.2	92.5		Cabozantinibmalate	123.89	108.768		Cabozantinibmal	92.7	94.6		Cabozantinibmal	78.4	77.3		Cabozantinibmalate	105.641	82.9908		Cabozantinibmal	91.6	75.9		Cabozantinibmalate	103.294	102.132		Cabozantinibmalate	97.8585	97.9024		Cabozantinibmalate	111.911	108.215		Cabozantinibmalate
	Carfilzomib (PR	-1.77932	-0.4		Carfilzomib (PR	15.6	1.3		Carfilzomib (PR	-0.4	0.2		Carfilzomib (PR	-0.3	0.9		Carfilzomib (PR-171)	2.11749	21.2376		Carfilzomib (PR	53.5	105.3		Carfilzomib (PR	3.4	0.7		Carfilzomib (PR-171)	5.22061	-5.53038		Carfilzomib (PR	0.6	1.4		Carfilzomib (PR-171)	2.74311	2.47308		Carfilzomib (PR-171)	3.67316	2.48501		Carfilzomib (PR-171)	19.3638	16.1505		Carfilzomib (PR-171)
	Ceritinib (LDK3	81.22	98		Ceritinib (LDK3	94.8	81.1		Ceritinib (LDK3	85.1	61.3		Ceritinib (LDK3	107.2	73.5		Ceritinib (LDK378)	77.1419	57.6519		Ceritinib (LDK3	84.7	77.4		Ceritinib (LDK3	73.8	72.1		Ceritinib (LDK378)	14.4522	24.212		Ceritinib (LDK3	72.2	48.2		Ceritinib (LDK378)	37.4916	56.9195		Ceritinib (LDK378)	63.6357	72.519		Ceritinib (LDK378)	69.0968	73.8555		Ceritinib (LDK378)
	CH5183284 (Debi	98.3017	84.3		CH5183284 (Debi	90.3	94.4		CH5183284 (Debi	104.8	92.5		CH5183284 (Debi	103.6	105.8		CH5183284 (Debio-1347)	84.0878	75.4239		CH5183284 (Debi	88.3	87.9		CH5183284 (Debi	69	73.1		CH5183284 (Debio-1347)	78.8692	65.1347		CH5183284 (Debi	98	87.6		CH5183284 (Debio-1347)	85.7136	78.1043		CH5183284 (Debio-1347)	106.241	104.38		CH5183284 (Debio-1347)	84.5003	86.3205		CH5183284 (Debio-1347)
	CNX-774	87.5742	94.2		CNX-774	97.1	94.6		CNX-774	97	94.4		CNX-774	112.6	112		CNX-774	109.708	100.284		CNX-774	92.5	111.6		CNX-774	76.9	84.3		CNX-774	105.194	85.8958		CNX-774	94.4	96.1		CNX-774	104.124	102.275		CNX-774	108.025	105.801		CNX-774	96.923	104.554		CNX-774
	CPI-203	122.735	121.4		CPI-203	63.1	64.6		CPI-203	43.1	76.8		CPI-203	87.3	116		CPI-203	90.6287	98.6914		CPI-203	54	65.1		CPI-203	76.9	79.2		CPI-203	72.0043	62.8921		CPI-203	72.1	49.5		CPI-203	68.6212	79.4386		CPI-203	62.6793	62.2048		CPI-203	72.8349	84.3422		CPI-203
	CPI-360	96.7564	86.9		CPI-360	106.2	101.6		CPI-360	92.4	97		CPI-360	101	111.5		CPI-360	106.402	100.755		CPI-360	97.9	98.6		CPI-360	92.4	101.8		CPI-360	117.463	73.5289		CPI-360	96.2	92.1		CPI-360	108.483	110.983		CPI-360	103.393	110.576		CPI-360	94.5722	102.226		CPI-360
	Crenolanib (CP-	81.7513	87.9		Crenolanib (CP-	109.6	106.4		Crenolanib (CP-	102.2	99.5		Crenolanib (CP-	108.6	81.9		Crenolanib (CP-868596)	125.649	117.265		Crenolanib (CP-	123.6	164.2		Crenolanib (CP-	85.3	81		Crenolanib (CP-868596)	121.449	53.3018		Crenolanib (CP-	98.7	104.8		Crenolanib (CP-868596)	109.936	132.961		Crenolanib (CP-868596)	116.723	107.884		Crenolanib (CP-868596)	131.861	125.525		Crenolanib (CP-868596)
	Crizotinib (PF-	94.3962	89.5		Crizotinib (PF-	88.6	76.7		Crizotinib (PF-	81.6	80.7		Crizotinib (PF-	62.8	78.3		Crizotinib (PF-02341066)	103.089	96.2754		Crizotinib (PF-	85.7	110.8		Crizotinib (PF-	63.6	66.5		Crizotinib (PF-02341066)	77.532	73.5122		Crizotinib (PF-	90.6	72.1		Crizotinib (PF-02341066)	107.433	94.1609		Crizotinib (PF-02341066)	99.5218	99.5993		Crizotinib (PF-02341066)	106.408	101.362		Crizotinib (PF-02341066)
	CUDC-907	19.3425	46.3		CUDC-907	6.4	3.3		CUDC-907	16.9	53.1		CUDC-907	11.3	45.1		CUDC-907	30.2476	52.5497		CUDC-907	32	49.9		CUDC-907	24.9	10.5		CUDC-907	17.2349	6.15627		CUDC-907	6.2	4.1		CUDC-907	38.3151	54.9014		CUDC-907	8.60073	10.4394		CUDC-907	47.922	46.1608		CUDC-907
	CYC116	89.1732	85.5		CYC116	89.3	92.7		CYC116	94	95.2		CYC116	81.7	93.4		CYC116	105.402	101.902		CYC116	94.4	100.7		CYC116	74.8	80.2		CYC116	112.936	80.1067		CYC116	92.8	73		CYC116	109.6	100.056		CYC116	106.03	103.152		CYC116	103.274	99.9121		CYC116
	Dabrafenib (GSK	81.7262	82		Dabrafenib (GSK	113.8	114.2		Dabrafenib (GSK	70.5	92.8		Dabrafenib (GSK	74.4	75.7		Dabrafenib (GSK2118436)	99.1964	114.411		Dabrafenib (GSK	108	141.5		Dabrafenib (GSK	75.9	88.7		Dabrafenib (GSK2118436)	105.565	92.9349		Dabrafenib (GSK	94.8	86.3		Dabrafenib (GSK2118436)	93.1847	113.195		Dabrafenib (GSK2118436)	92.6606	84.8837		Dabrafenib (GSK2118436)	115.463	107.481		Dabrafenib (GSK2118436)
	Danusertib (PHA	69.1098	73.8		Danusertib (PHA	68.2	64.7		Danusertib (PHA	47	64.1		Danusertib (PHA	50.7	66.9		Danusertib (PHA-739358)	76.7347	70.4787		Danusertib (PHA	44.3	67.2		Danusertib (PHA	32.1	52.6		Danusertib (PHA-739358)	43.5573	47.39		Danusertib (PHA	77.9	57.4		Danusertib (PHA-739358)	78.1237	66.8651		Danusertib (PHA-739358)	83.7827	84.0352		Danusertib (PHA-739358)	72.7653	69.2052		Danusertib (PHA-739358)
	Dasatinib	71.8525	78.6		Dasatinib	78.4	85.7		Dasatinib	47.6	62.7		Dasatinib	65	79.4		Dasatinib	69.1507	77.2028		Dasatinib	84.7	86.6		Dasatinib	63.5	85.2		Dasatinib	25.9299	30.7465		Dasatinib	58.3	61.6		Dasatinib	66.2067	65.1324		Dasatinib	87.5825	83.6132		Dasatinib	65.9979	66.0014		Dasatinib
	Decitabine	93.4221	85.2		Decitabine	103	94.6		Decitabine	77.3	105.2		Decitabine	100.3	101.8		Decitabine	116.088	101.807		Decitabine	105.9	124.3		Decitabine	74.8	86.3		Decitabine	106.787	105.117		Decitabine	93.1	83.6		Decitabine	107.736	103.903		Decitabine	60.517	58.5193		Decitabine	101.765	96.9939		Decitabine
	Degrasyn (WP113	95.3855	79.5		Degrasyn (WP113	91.7	83.5		Degrasyn (WP113	88.9	85.6		Degrasyn (WP113	101.2	91.6		Degrasyn (WP1130)	115.957	105.367		Degrasyn (WP113	81.6	93.9		Degrasyn (WP113	72.1	78.9		Degrasyn (WP1130)	104.776	98.8534		Degrasyn (WP113	90.4	71.9		Degrasyn (WP1130)	107.39	98.9232		Degrasyn (WP1130)	98.9604	100.289		Degrasyn (WP1130)	107.987	114.729		Degrasyn (WP1130)
	DMSO	100	100		DMSO	100	100		DMSO	100	100		DMSO	100	100		Dovitinib (TKI-258, CHIR-258)	86.4195	86.0825		DMSO	100	100		DMSO	100	100		Dovitinib (TKI-258, CHIR-258)	86.7167	73.657		DMSO	100	100		Dovitinib (TKI-258, CHIR-258)	104.165	92.7701		Dovitinib (TKI-258, CHIR-258)	86.5603	77.8981		Dovitinib (TKI-258, CHIR-258)	107.177	117.088		Dovitinib (TKI-258, CHIR-258)
	DMSO	100	100		DMSO	100	100		DMSO	100	100		DMSO	100	100		Doxorubicin	80.8375	60.6047		DMSO	100	100		DMSO	100	100		Doxorubicin	47.5831	-4.0262		DMSO	100	100		Doxorubicin	76.5153	79.5789		Doxorubicin	98.0863	87.5443		Doxorubicin	74.9958	64.8467		Doxorubicin
	Dovitinib (TKI-	67.0972	70.6		Dovitinib (TKI-	96.4	91.4		Dovitinib (TKI-	89.7	71.2		Dovitinib (TKI-	41.6	41.2		Dynamo	95.916	94.7564		Dovitinib (TKI-	82.3	94.7		Dovitinib (TKI-	73.9	78.5		Dynamo	112.647	92.389		Dovitinib (TKI-	96.1	89.3		Dynamo	97.0641	105.563		Dynamo	101.066	97.5217		Dynamo	121.242	109.917		Dynamo
	Doxorubicin	33.2276	34.5		Doxorubicin	28.8	35.4		Doxorubicin	24.3	50.3		Doxorubicin	120.1	62.4		Dynamo	89.6	92		Doxorubicin	42.6	55		Doxorubicin	29.8	13.8		Dynamo	89.6	92		Doxorubicin	61.7	46.1		Dynamo	89.6	92		Dynosaur	110.743	106.57		Dynosaur	109.204	104.461		Dynosaur
	Dynamo	96.2562	94.9		Dynamo	77.7	100.5		Dynamo	98.6	94		Dynamo	109.9	97.4		Dynosaur	88.836	98.7259		Dynamo	91.4	124.3		Dynamo	104	95.6		Dynosaur	111.173	108.622		Dynamo	89.6	92		Dynosaur	100.08	113.434		EI1	94.6982	101.614		EI1	98.2819	95.7325		EI1
	Dynosaur	93.1955	87.8		Dynosaur	79.6	100.3		Dynosaur	89.7	88.2		Dynosaur	105.6	101.9		Dynosaur	90.6	92.4		Dynosaur	94.8	111.9		Dynosaur	79.8	83.5		Dynosaur	90.6	92.4		Dynosaur	90.6	92.4		Dynosaur	90.6	92.4		Elesclomol (STA-4783)	70.7464	82.8421		Elesclomol (STA-4783)	175.737	153.023		Elesclomol (STA-4783)
	EI1	96.789	96.8		EI1	106	116.9		EI1	106.8	95.3		EI1	130.8	88.6		EI1	103.806	103.364		EI1	97.4	95.8		EI1	111	114.2		EI1	107.464	75.2397		EI1	104.1	90.1		EI1	95.926	101.362		Entinostat (MS-275)	94.5632	106.271		Entinostat (MS-275)	127.524	138.506		Entinostat (MS-275)
	Elesclomol (STA	47.942	81.8		Elesclomol (STA	39.3	38.4		Elesclomol (STA	61.4	61.5		Elesclomol (STA	105	90.2		Elesclomol (STA-4783)	98.4635	98.8185		Elesclomol (STA	76.9	101.6		Elesclomol (STA	70.9	81.2		Elesclomol (STA-4783)	79.5626	65.2655		Elesclomol (STA	98.5	86.4		Elesclomol (STA-4783)	60.1047	35.199		Enzastaurin (LY317615)	110.439	103.75		Enzastaurin (LY317615)	101.949	114.033		Enzastaurin (LY317615)
	Entinostat (MS-	78.6906	72		Entinostat (MS-	95.2	97.9		Entinostat (MS-	78	79.9		Entinostat (MS-	107.4	103.1		Entinostat (MS-275)	103.9	87.5674		Entinostat (MS-	93.8	98.3		Entinostat (MS-	49.8	56.6		Entinostat (MS-275)	92.7788	108.836		Entinostat (MS-	74.8	66		Entinostat (MS-275)	86.2071	91.8734		Epacadostat (INCB024360)	104.067	107.392		Epacadostat (INCB024360)	98.1795	99.7113		Epacadostat (INCB024360)
	Enzastaurin (LY	83.5654	92.6		Enzastaurin (LY	102.8	101.8		Enzastaurin (LY	97.7	101.7		Enzastaurin (LY	114.8	103		Enzastaurin (LY317615)	104.367	95.0946		Enzastaurin (LY	92.1	100.4		Enzastaurin (LY	90.2	102.2		Enzastaurin (LY317615)	96.7233	94.6317		Enzastaurin (LY	98.6	99.6		Enzastaurin (LY317615)	97.448	96.855		EPZ015666	104.871	99.9145		EPZ015666	95.1599	98.8174		EPZ015666
	Epacadostat (IN	86.9247	104		Epacadostat (IN	108.7	107.6		Epacadostat (IN	96.4	102.3		Epacadostat (IN	109.7	114.4		Epacadostat (INCB024360)	102.091	98.226		Epacadostat (IN	97.1	93.2		Epacadostat (IN	89.3	106.4		Epacadostat (INCB024360)	100.896	75.4085		Epacadostat (IN	104.1	88.2		Epacadostat (INCB024360)	110.032	108.173		EPZ5676	99.3763	106.095		EPZ5676	100.952	106.351		EPZ5676
	EPZ015666	93.4941	85.6		EPZ015666	83.1	91.6		EPZ015666	84.2	89.6		EPZ015666	106	101		EPZ015666	96.5095	103.474		EPZ015666	94.7	104.7		EPZ015666	73.4	73.3		EPZ015666	107.664	94.6531		EPZ015666	85.2	86.1		EPZ015666	95.6659	110.106		EPZ-6438	96.611	100.501		EPZ-6438	98.3515	106.859		EPZ-6438
	EPZ5676	74.8619	92.4		EPZ5676	107.4	99		EPZ5676	93	89.1		EPZ5676	84.1	85.3		EPZ5676	115.241	112.138		EPZ5676	81.6	91.8		EPZ5676	87.3	71.7		EPZ5676	102.463	82.5852		EPZ5676	88.9	79.6		EPZ5676	109.752	101.522		Erlotinib HCl (OSI-744)	104.678	108.349		Erlotinib HCl (OSI-744)	109.496	106.125		Erlotinib HCl (OSI-744)
	EPZ-6438	77.0708	93		EPZ-6438	106.6	98.6		EPZ-6438	90.8	99.7		EPZ-6438	91.8	91.2		EPZ-6438	106.2	108.911		EPZ-6438	85.5	90.8		EPZ-6438	71.4	85.9		EPZ-6438	109.758	96.495		EPZ-6438	90.3	85.7		EPZ-6438	99.9025	100.114		Etoposide	104.371	94.0072		Etoposide	103.59	95.316		Etoposide
	Erlotinib HCl (	43.3173	81.8		Erlotinib HCl (	96.6	91.4		Erlotinib HCl (	99.9	85.7		Erlotinib HCl (	110.7	87		Erlotinib HCl (OSI-744)	97.9748	88.7255		Erlotinib HCl (	84.4	83.8		Erlotinib HCl (	84.3	89.7		Erlotinib HCl (OSI-744)	106.656	128.115		Erlotinib HCl (	80.2	94.1		Erlotinib HCl (OSI-744)	106.501	97.3261		Evacetrapib (LY2484595)	104.306	107.04		Evacetrapib (LY2484595)	94.5317	112.786		Evacetrapib (LY2484595)
	Etoposide	62.0507	58.6		Etoposide	50.2	53		Etoposide	59.6	46.3		Etoposide	89.3	72.3		Etoposide	89.7828	64.8682		Etoposide	50.2	98.9		Etoposide	64.4	59.4		Etoposide	68.0738	53.5794		Etoposide	85.8	87.5		Etoposide	95.145	91.6542		Everolimus (RAD001)	82.5144	72.74		Everolimus (RAD001)	72.5099	70.9184		Everolimus (RAD001)
	Evacetrapib (LY	90.5379	89.2		Evacetrapib (LY	101.6	101		Evacetrapib (LY	95.2	88.6		Evacetrapib (LY	102.1	113		Evacetrapib (LY2484595)	101.752	95.1828		Evacetrapib (LY	95.3	107.6		Evacetrapib (LY	79.3	92.2		Evacetrapib (LY2484595)	109.927	98.6045		Evacetrapib (LY	101.4	94.2		Evacetrapib (LY2484595)	100.286	99.545		EX 527 (Selisistat)	101.522	104.401		EX 527 (Selisistat)	105.556	109.508		EX 527 (Selisistat)
	Everolimus (RAD	73.6578	24.5		Everolimus (RAD	96.7	90.5		Everolimus (RAD	50.3	63.4		Everolimus (RAD	88.9	77.5		Everolimus (RAD001)	85.5467	95.878		Everolimus (RAD	71.8	87.7		Everolimus (RAD	33.5	43.1		Everolimus (RAD001)	72.3239	73.1668		Everolimus (RAD	74.7	60.2		Everolimus (RAD001)	91.3427	86.9014		Fenretinide	98.1298	100.62		Fenretinide	100.328	107.683		Fenretinide
	EX 527 (Selisis	82.4755	67.7		EX 527 (Selisis	85	88.8		EX 527 (Selisis	88.3	77.2		EX 527 (Selisis	104.9	102.8		EX 527 (Selisistat)	96.354	95.3004		EX 527 (Selisis	93.3	81.9		EX 527 (Selisis	64	76.1		EX 527 (Selisistat)	102.017	73.6784		EX 527 (Selisis	94.1	98.3		EX 527 (Selisistat)	87.3723	97.1539		FG-4592	110.874	115.835		FG-4592	106.687	108.309		FG-4592
	Fenretinide	79.1833	90.8		Fenretinide	96.5	103.9		Fenretinide	94.4	92.3		Fenretinide	107.5	106.6		Fenretinide	99.675	100.417		Fenretinide	105.1	101.2		Fenretinide	82.1	93.6		Fenretinide	95.9967	96.8958		Fenretinide	92.3	94.3		Fenretinide	95.6522	110.166		GDC-0152	85.0163	101.666		GDC-0152	98.4227	101.741		GDC-0152
	FG-4592	92.962	93		FG-4592	101.4	91.9		FG-4592	101.6	92.5		FG-4592	105	91.1		FG-4592	106.135	105.669		FG-4592	94	128.9		FG-4592	87.7	87.3		FG-4592	92.9306	62.0209		FG-4592	109.3	95.5		FG-4592	113.652	107.126		GDC-0973	90.7575	104.455		GDC-0973	95.2005	95.5581		GDC-0973
	GDC-0152	80.4748	81.8		GDC-0152	95.5	100.3		GDC-0152	93.8	81.2		GDC-0152	103.1	108.9		GDC-0152	92.595	99.7844		GDC-0152	90.5	140		GDC-0152	67.2	91.4		GDC-0152	104.156	99.3735		GDC-0152	97	84		GDC-0152	86.7555	90.5782		GDC-0980 (RG7422)	70.3306	61.1177		GDC-0980 (RG7422)	50.6617	51.809		GDC-0980 (RG7422)
	GDC-0973	61.7819	78.8		GDC-0973	59.4	58.8		GDC-0973	45	30.4		GDC-0973	61.1	52.1		GDC-0973	29.0028	11.7956		GDC-0973	68.6	84.6		GDC-0973	69.1	80.5		GDC-0973	65.2711	57.9794		GDC-0973	93.5	87.1		GDC-0973	94.5692	101.578		GDC-0994	93.3237	88.7087		GDC-0994	94.2075	91.7588		GDC-0994
	GDC-0980 (RG742	76.3652	96.2		GDC-0980 (RG742	76.1	65.8		GDC-0980 (RG742	49.7	46		GDC-0980 (RG742	42.5	67.9		GDC-0980 (RG7422)	45.9333	43.474		GDC-0980 (RG742	55.1	53.5		GDC-0980 (RG742	45	30.1		GDC-0980 (RG7422)	34.006	23.6111		GDC-0980 (RG742	57.3	51.3		GDC-0980 (RG7422)	62.5752	39.8451		Gefitinib (ZD1839)	101.809	105.927		Gefitinib (ZD1839)	107.035	99.7615		Gefitinib (ZD1839)
	GDC-0994	77.4738	81.3		GDC-0994	70.6	57.3		GDC-0994	91.8	74.2		GDC-0994	104.4	95.2		GDC-0994	128.942	70.1166		GDC-0994	64.5	99.6		GDC-0994	72.4	76.6		GDC-0994	100.564	104.671		GDC-0994	85.1	82		GDC-0994	96.9956	99.824		GNF-5837	93.118	94.6941		GNF-5837	101.765	102.962		GNF-5837
	Gefitinib (ZD18	96.0221	79.1		Gefitinib (ZD18	94.1	74.6		Gefitinib (ZD18	91.8	83.2		Gefitinib (ZD18	79.3	89.7		Gefitinib (ZD1839)	90.2378	91.4117		Gefitinib (ZD18	83	91.1		Gefitinib (ZD18	70.5	78		Gefitinib (ZD1839)	107.728	135.506		Gefitinib (ZD18	86.8	95.5		Gefitinib (ZD1839)	112.049	105.805		GSK J1	97.11	95.5603		GSK J1	99.8375	105.221		GSK J1
	GNF-5837	81.0512	93.3		GNF-5837	94	100.5		GNF-5837	90.4	107.1		GNF-5837	111.8	92.3		GNF-5837	111.706	98.3735		GNF-5837	97.7	75.8		GNF-5837	95.8	96.9		GNF-5837	107.483	89.1796		GNF-5837	82.4	94		GNF-5837	96.4894	98.9813		GSK J4 HCl	102.62	99.29		GSK J4 HCl	102.182	104.374		GSK J4 HCl
	GSK J1	98.9365	99.7		GSK J1	93.8	99		GSK J1	91	96.5		GSK J1	120.8	86.2		GSK J1	107.471	107.417		GSK J1	91.5	93.5		GSK J1	94.3	74.9		GSK J1	100.715	70.6131		GSK J1	97.6	87.7		GSK J1	92.5454	93.3333		GSK126	101.144	101.128		GSK126	92.3845	106.144		GSK126
	GSK J4 HCl	85.3385	83.3		GSK J4 HCl	85	77		GSK J4 HCl	85.5	91.6		GSK J4 HCl	82.1	92.1		GSK J4 HCl	105.256	100.98		GSK J4 HCl	85.1	78.7		GSK J4 HCl	81.2	67.7		GSK J4 HCl	102.181	61.1496		GSK J4 HCl	90.9	87.3		GSK J4 HCl	99.3932	87.8451		GSK1904529A	90.9557	89.7447		GSK1904529A	110.355	107.499		GSK1904529A
	GSK126	92.0646	97.7		GSK126	91.1	89.2		GSK126	84.8	85.1		GSK126	89.9	78.3		GSK126	121.56	104.731		GSK126	96.3	85.7		GSK126	72.9	64.4		GSK126	96.3901	75.2397		GSK126	93.5	82		GSK126	107.195	97.5293		GSK2334470	98.8257	95.4386		GSK2334470	85.0475	77.9209		GSK2334470
	GSK1904529A	78.7351	78.2		GSK1904529A	77.4	76.8		GSK1904529A	20	67.2		GSK1904529A	33.7	60.1		GSK1904529A	93.5444	98.2781		GSK1904529A	81.1	82.5		GSK1904529A	58.6	65.5		GSK1904529A	57.4705	84.4028		GSK1904529A	93.2	80.3		GSK1904529A	99.8916	85.3624		GSK2606414	92.328	96.833		GSK2606414	95.4725	100.232		GSK2606414
	GSK2334470	76.4734	90.7		GSK2334470	99.9	102		GSK2334470	84.8	66.9		GSK2334470	98.1	87.5		GSK2334470	74.8881	73.5715		GSK2334470	85.4	109.1		GSK2334470	63.8	68.5		GSK2334470	93.8791	120.434		GSK2334470	98.9	86		GSK2334470	91.2244	93.049		GSK690693	63.4486	61.0824		GSK690693	62.3172	54.1624		GSK690693
	GSK2606414	92.3331	91.1		GSK2606414	96.6	98.9		GSK2606414	89.4	108.1		GSK2606414	100.3	91.7		GSK2606414	109.279	105.224		GSK2606414	85.2	99		GSK2606414	91.3	87.1		GSK2606414	102.313	74.8792		GSK2606414	95.9	93		GSK2606414	98.1472	93.3914		GSK-LSD1 2HCl	92.2656	97.107		GSK-LSD1 2HCl	105.34	106.897		GSK-LSD1 2HCl
	GSK690693	65.1524	97.4		GSK690693	82.3	84.8		GSK690693	54.6	75.3		GSK690693	62.6	73.8		GSK690693	78.2007	74.4205		GSK690693	77.1	85.7		GSK690693	3.5	11.9		GSK690693	21.6721	7.22279		GSK690693	78.6	48.3		GSK690693	81.916	65.9794		HSP990 (NVP-HSP990)	7.2285	5.18951		HSP990 (NVP-HSP990)	39.4242	34.5257		HSP990 (NVP-HSP990)
	GSK-LSD1 2HCl	91.9112	99.1		GSK-LSD1 2HCl	101.6	107.3		GSK-LSD1 2HCl	103.9	85.3		GSK-LSD1 2HCl	140.8	82.6		GSK-LSD1 2HCl	106.184	107.147		GSK-LSD1 2HCl	81.6	76.7		GSK-LSD1 2HCl	106.3	116.1		GSK-LSD1 2HCl	110.191	86.3856		GSK-LSD1 2HCl	102.9	101.7		GSK-LSD1 2HCl	102.308	91.4023		iBET	99.1519	92.2873		iBET	97.9566	96.6011		iBET
	HSP990 (NVP-HSP	4.92382	8.2		HSP990 (NVP-HSP	3.3	3.2		HSP990 (NVP-HSP	0.8	-0.5		HSP990 (NVP-HSP	10.7	5.5		HSP990 (NVP-HSP990)	2.5247	2.65702		HSP990 (NVP-HSP	4.3	1.9		HSP990 (NVP-HSP	2.1	2.1		HSP990 (NVP-HSP990)	6.89396	1.87517		HSP990 (NVP-HSP	3.5	1.6		HSP990 (NVP-HSP990)	10.902	5.73987		Ibrutinib (PCI-32765)	102.557	93.9959		Ibrutinib (PCI-32765)	101.695	108.968		Ibrutinib (PCI-32765)
	iBET	111.134	91.2		iBET	68.3	66.9		iBET	92.6	74		iBET	106.3	126.9		iBET	88.0871	97.3145		iBET	74.1	76.9		iBET	76.2	74.5		iBET	100.647	109.434		iBET	87.2	90.1		iBET	95.5699	92.3516		Idasanutlin	98.456	96.165		Idasanutlin	89.6275	92.2244		Idasanutlin
	Ibrutinib (PCI-	90.0015	96.6		Ibrutinib (PCI-	75.4	80.6		Ibrutinib (PCI-	86.6	82.1		Ibrutinib (PCI-	74.8	83.3		Ibrutinib (PCI-32765)	100.614	81.0962		Ibrutinib (PCI-	71.3	76.9		Ibrutinib (PCI-	74.9	72.9		Ibrutinib (PCI-32765)	100.526	99.2139		Ibrutinib (PCI-	88.4	72		Ibrutinib (PCI-32765)	92.112	91.591		Imatinib (STI571)	107.88	107.89		Imatinib (STI571)	118.598	111.51		Imatinib (STI571)
	Idasanutlin	104.46	97.2		Idasanutlin	63.9	47.5		Idasanutlin	39.9	58.7		Idasanutlin	118.3	89.6		Idasanutlin	72.3444	79.9667		Idasanutlin	89.1	88.7		Idasanutlin	60.4	53.7		Idasanutlin	65.3334	55.6513		Idasanutlin	70.7	85.7		Idasanutlin	96.5569	94.6432		INCB024360	92.5774	92.2725		INCB024360	95.1707	99.272		INCB024360
	Imatinib (STI57	89.0582	85.3		Imatinib (STI57	99.2	94		Imatinib (STI57	84.4	110.9		Imatinib (STI57	77.9	93.8		Imatinib (STI571)	108.921	116.922		Imatinib (STI57	86.6	96.6		Imatinib (STI57	72.2	78.3		Imatinib (STI571)	106.562	108.782		Imatinib (STI57	82.3	81.6		Imatinib (STI571)	112.872	99.8379		IOX1	89.6251	100.103		IOX1	101.37	103.169		IOX1
	INCB024360	93.7136	93.6		INCB024360	105.6	110.3		INCB024360	102.6	81.6		INCB024360	122.6	84.6		INCB024360	101.64	98.3258		INCB024360	83.6	104.9		INCB024360	86.5	110		INCB024360	101.485	95.1731		INCB024360	96.1	87.2		INCB024360	92.6429	94.4949		IOX2	102.682	96.9832		IOX2	100.789	101.776		IOX2
	IOX1	90.8989	90.9		IOX1	91.2	96.1		IOX1	93.8	100		IOX1	98.8	96.1		IOX1	111.543	104.62		IOX1	94.6	84.1		IOX1	93.2	87.3		IOX1	105.904	92.6946		IOX1	88.6	82.5		IOX1	101.311	89.0938		Ipatasertib (GDC-0068)	72.9032	68.2305		Ipatasertib (GDC-0068)	65.7547	60.4513		Ipatasertib (GDC-0068)
	IOX2	82.7155	99.2		IOX2	103	104.5		IOX2	91.4	101.5		IOX2	115.2	94.8		IOX2	115.485	98.5801		IOX2	101	110.6		IOX2	81.9	97.5		IOX2	104.851	61.9758		IOX2	95.4	89.7		IOX2	96.4677	98.3134		Ispinesib (SB-715992)	86.3192	67.2249		Ispinesib (SB-715992)	97.9568	89.1619		Ispinesib (SB-715992)
	Ipatasertib (GD	102.422	92.9		Ipatasertib (GD	106	112.2		Ipatasertib (GD	68.7	72.3		Ipatasertib (GD	87.7	84.1		Ipatasertib (GDC-0068)	77.2622	74.8211		Ipatasertib (GD	86.5	95.6		Ipatasertib (GD	13.7	12.4		Ipatasertib (GDC-0068)	35.7496	9.02424		Ipatasertib (GD	97.6	72.6		Ipatasertib (GDC-0068)	75.4187	67.7825		IWP-2	91.5379	95.3658		IWP-2	94.4045	98.5566		IWP-2
	Ispinesib (SB-7	41.1852	42.8		Ispinesib (SB-7	65.5	64.4		Ispinesib (SB-7	23.7	34.3		Ispinesib (SB-7	64	71.6		Ispinesib (SB-715992)	108.513	87.5493		Ispinesib (SB-7	62.8	90.1		Ispinesib (SB-7	7.4	10.6		Ispinesib (SB-715992)	29.4748	24.4223		Ispinesib (SB-7	61.1	31.5		Ispinesib (SB-715992)	61.8059	71.2934		JIB-04	63.3239	78.856		JIB-04	104.713	104.882		JIB-04
	IWP-2	87.1255	91.3		IWP-2	102.3	103.3		IWP-2	91.4	106.2		IWP-2	112.3	100.3		IWP-2	112.243	100.17		IWP-2	99.1	97.1		IWP-2	91.8	98.1		IWP-2	91.0128	85.4242		IWP-2	90.6	94.9		IWP-2	108.343	101.725		JNJ-38877605	96.651	108.129		JNJ-38877605	100.713	110.979		JNJ-38877605
	JIB-04	78.3746	53.1		JIB-04	56.1	35.7		JIB-04	75.1	76.6		JIB-04	113	71.5		JIB-04	93.9841	102.697		JIB-04	76.6	69.5		JIB-04	69.7	71.4		JIB-04	65.0664	35.6283		JIB-04	99.7	92.3		JIB-04	64.6447	52.0411		JNK Inhibitor IX	67.5861	58.2453		JNK Inhibitor IX	84.3046	82.3277		JNK Inhibitor IX
	JNJ-38877605	93.83	81.1		JNJ-38877605	89.2	88		JNJ-38877605	85.3	79.9		JNJ-38877605	94.6	104.3		JNJ-38877605	91.7895	92.6394		JNJ-38877605	95.1	92.6		JNJ-38877605	64.4	84.1		JNJ-38877605	105.131	111.612		JNJ-38877605	88	86.8		JNJ-38877605	95.1587	95.2808		JNK-IN-8	88.2528	94.2434		JNK-IN-8	100.789	99.8745		JNK-IN-8
	JNK Inhibitor I	78.574	72.6		JNK Inhibitor I	81.1	60.5		JNK Inhibitor I	13.4	60.4		JNK Inhibitor I	74.2	77.1		JNK Inhibitor IX	90.9545	67.268		JNK Inhibitor I	59.9	68.6		JNK Inhibitor I	86.8	79.4		JNK Inhibitor IX	87.3465	61.8707		JNK Inhibitor I	77.6	51.5		JNK Inhibitor IX	74.0822	71.729		JQ-1	62.3777	65.3355		JQ-1	82.3521	87.1027		JQ-1
	JNK-IN-8	80.8365	95.4		JNK-IN-8	96.4	80		JNK-IN-8	78.3	85.8		JNK-IN-8	79.5	75.7		JNK-IN-8	89.684	97.2291		JNK-IN-8	75.4	57.8		JNK-IN-8	78.3	68.7		JNK-IN-8	100.038	44.6411		JNK-IN-8	84.9	78.3		JNK-IN-8	97.6379	92.4041		K-Ras(G12C) inhibitor 9	95.0932	106.175		K-Ras(G12C) inhibitor 9	100	96.768		K-Ras(G12C) inhibitor 9
	JQ-1	107.215	90.7		JQ-1	87.7	94.4		JQ-1	91.9	91.6		JQ-1	105.8	133.6		JQ-1	105.752	83.5098		JQ-1	60.2	71.2		JQ-1	75.9	81		JQ-1	97.8859	53.494		JQ-1	75.2	63.3		JQ-1	92.6226	95.9782		KU-55933 (ATM Kinase Inhibitor)	106.861	109.94		KU-55933 (ATM Kinase Inhibitor)	101.509	109.119		KU-55933 (ATM Kinase Inhibitor)
	K-Ras(G12C) inh	90.0399	92.5		K-Ras(G12C) inh	101.7	105.2		K-Ras(G12C) inh	103.5	108.4		K-Ras(G12C) inh	119.3	91.4		K-Ras(G12C) inhibitor 9	101.461	96.8635		K-Ras(G12C) inh	95.5	81.8		K-Ras(G12C) inh	100.5	77.7		K-Ras(G12C) inhibitor 9	106.825	93.9564		K-Ras(G12C) inh	103.3	80.8		K-Ras(G12C) inhibitor 9	100.011	111.41		KU-60019	108.649	99.4137		KU-60019	107.221	102.416		KU-60019
	KU-55933 (ATM K	95.746	41.5		KU-55933 (ATM K	94.8	85.6		KU-55933 (ATM K	94.8	88.5		KU-55933 (ATM K	94.9	89.6		KU-55933 (ATM Kinase Inhibitor)	116.381	114.49		KU-55933 (ATM K	93.8	99.1		KU-55933 (ATM K	74.5	73.2		KU-55933 (ATM Kinase Inhibitor)	109.664	102.984		KU-55933 (ATM K	101.7	78.7		KU-55933 (ATM Kinase Inhibitor)	111.94	107.112		Lapatinib (GW-572016) Ditosylate	106.57	106.785		Lapatinib (GW-572016) Ditosylate	108.312	104.374		Lapatinib (GW-572016) Ditosylate
	KU-60019	91.7732	94.8		KU-60019	95.7	98		KU-60019	101.7	96.6		KU-60019	106	81.2		KU-60019	124.753	112.822		KU-60019	95.9	82		KU-60019	81.9	88.9		KU-60019	107.728	137.488		KU-60019	101.6	80.8		KU-60019	115.527	101.943		LDC000067	95.9872	95.5603		LDC000067	93.8937	104.544		LDC000067
	Lapatinib (GW-5	84.8476	87.6		Lapatinib (GW-5	98.1	87.4		Lapatinib (GW-5	92.7	91.1		Lapatinib (GW-5	88.3	93.8		Lapatinib (GW-572016) Ditosylate	100.532	112.583		Lapatinib (GW-5	97.9	100		Lapatinib (GW-5	74.9	82.1		Lapatinib (GW-572016) Ditosylate	102.877	110.66		Lapatinib (GW-5	92.7	92.4		Lapatinib (GW-572016) Ditosylate	109.676	106.11		LDC1267	106.024	106.474		LDC1267	105.739	106.863		LDC1267
	LDC000067	94.5802	95.8		LDC000067	91.2	91.1		LDC000067	84.8	95.9		LDC000067	100.3	88		LDC000067	112.797	99.4702		LDC000067	84.1	92.8		LDC000067	81.5	75.3		LDC000067	99.6052	82.1345		LDC000067	98	89.4		LDC000067	97.4212	89.1518		LDE225 (NVP-LDE225,Erismodegib)	108.566	100.421		LDE225 (NVP-LDE225,Erismodegib)	102.09	107.255		LDE225 (NVP-LDE225,Erismodegib)
	LDC1267	96.8534	98.1		LDC1267	108.3	102		LDC1267	95.3	92.5		LDC1267	99.4	104.3		LDC1267	110.076	101.828		LDC1267	95.2	94.6		LDC1267	96.1	106.4		LDC1267	109.097	78.2065		LDC1267	104.9	89.4		LDC1267	112.87	105.005		Lenalidomide (CC-5013)	100.748	108.119		Lenalidomide (CC-5013)	109.612	106.125		Lenalidomide (CC-5013)
	LDE225 (NVP-LDE	92.1797	82.7		LDE225 (NVP-LDE	85.3	85.7		LDE225 (NVP-LDE	84	88.5		LDE225 (NVP-LDE	106.6	95.5		LDE225 (NVP-LDE225,Erismodegib)	112.406	108.864		LDE225 (NVP-LDE	82.3	110		LDE225 (NVP-LDE	76.5	80		LDE225 (NVP-LDE225,Erismodegib)	113.876	82.2998		LDE225 (NVP-LDE	89.6	68.7		LDE225 (NVP-LDE225,Erismodegib)	105.439	98.4005		Lenvatinib (E7080)	85.3004	89.2321		Lenvatinib (E7080)	101.323	107.537		Lenvatinib (E7080)
	Lenalidomide (C	80.6908	95.4		Lenalidomide (C	99.8	92.9		Lenalidomide (C	98.1	92		Lenalidomide (C	80.6	98.4		Lenalidomide (CC-5013)	98.7567	110.469		Lenalidomide (C	94.5	125.7		Lenalidomide (C	74.6	76.2		Lenalidomide (CC-5013)	103.14	101.933		Lenalidomide (C	91	94.9		Lenalidomide (CC-5013)	108.614	100.477		Lovastatin	107.423	98.6095		Lovastatin	106.013	113.091		Lovastatin
	Lenvatinib (E70	90.0936	91.8		Lenvatinib (E70	91.2	86.9		Lenvatinib (E70	90.2	78.3		Lenvatinib (E70	104.1	76		Lenvatinib (E7080)	107.813	95.5443		Lenvatinib (E70	88.9	79.6		Lenvatinib (E70	75.1	80.1		Lenvatinib (E7080)	78.6601	72.2505		Lenvatinib (E70	81.8	73.9		Lenvatinib (E7080)	102.135	87.0756		LY2603618	87.5875	94.7118		LY2603618	101.207	98.2177		LY2603618
	Lovastatin	68.0361	80.7		Lovastatin	95.8	89.5		Lovastatin	69.8	33.6		Lovastatin	66.2	17.4		Lovastatin	98.382	100.662		Lovastatin	90.3	88.1		Lovastatin	65	50.9		Lovastatin	56.5493	49.0574		Lovastatin	94.6	71.1		Lovastatin	95.2217	71.2208		MI-2 (Menin-MLL Inhibitor)	82.4067	71.0506		MI-2 (Menin-MLL Inhibitor)	96.3759	94.4034		MI-2 (Menin-MLL Inhibitor)
	LY2603618	104.175	97.9		LY2603618	96.7	96.6		LY2603618	95.5	93		LY2603618	105.5	93.7		LY2603618	94.4402	86.8659		LY2603618	75.1	123.8		LY2603618	80.8	94.2		LY2603618	108.574	91.3727		LY2603618	85	64.6		LY2603618	102.102	100.404		Mifepristone	93.7626	99.6524		Mifepristone	110.332	107.631		Mifepristone
	MI-2 (Menin-MLL	40.1777	58.5		MI-2 (Menin-MLL	62.4	82.9		MI-2 (Menin-MLL	7.4	9.5		MI-2 (Menin-MLL	8.6	5.9		MI-2 (Menin-MLL Inhibitor)	94.9833	92.9776		MI-2 (Menin-MLL	35.9	57.6		MI-2 (Menin-MLL	33.3	18.7		MI-2 (Menin-MLL Inhibitor)	28.5042	2.36019		MI-2 (Menin-MLL	68.8	76.3		MI-2 (Menin-MLL Inhibitor)	69.7571	51.1043		MK-0752	104.893	107.179		MK-0752	101.726	113.028		MK-0752
	Mifepristone	88.1455	93.9		Mifepristone	91.5	87.8		Mifepristone	93.3	92.5		Mifepristone	102.5	97		Mifepristone	105.712	108.053		Mifepristone	87.2	92.1		Mifepristone	72.9	78.6		Mifepristone	107.408	93.0551		Mifepristone	91	85		Mifepristone	102.362	103.918		MK-1775	75.2374	66.5621		MK-1775	101.184	98.2742		MK-1775
	MK-0752	92.8148	86.7		MK-0752	102.2	100.3		MK-0752	98.4	91.9		MK-0752	94.6	106.7		MK-0752	98.6999	97.7997		MK-0752	97	99		MK-0752	79.3	93.6		MK-0752	106.834	92.2609		MK-0752	75.2	75.1		MK-0752	98.901	110.863		MK-2206 2HCl	80.319	83.9229		MK-2206 2HCl	71.9965	73.2276		MK-2206 2HCl
	MK-1775	56.6546	67		MK-1775	64.9	52.6		MK-1775	53.8	86.7		MK-1775	40.5	80.4		MK-1775	90.9382	77.202		MK-1775	53.5	88.4		MK-1775	69.7	75.4		MK-1775	97.4054	112.102		MK-1775	38.4	19.7		MK-1775	96.2727	94.2045		MLN2238	7.56116	10.8636		MLN2238	46.8075	35.4859		MLN2238
	MK-2206 2HCl	95.5918	93.6		MK-2206 2HCl	110.2	109.7		MK-2206 2HCl	82.7	63		MK-2206 2HCl	103.6	60.5		MK-2206 2HCl	81.6996	76.3795		MK-2206 2HCl	81	93.9		MK-2206 2HCl	52.4	53.4		MK-2206 2HCl	53.4168	44.9931		MK-2206 2HCl	95.3	78		MK-2206 2HCl	78.2563	70.2135		MLN8054	83.8866	89.8508		MLN8054	102.995	100.27		MLN8054
	MLN2238	-1.64894	-0.1		MLN2238	9.7	5.6		MLN2238	0.5	9.3		MLN2238	0.8	2.3		MLN2238	2.70388	11.0016		MLN2238	15.6	19.5		MLN2238	27.9	23.7		MLN2238	26.2221	27.8772		MLN2238	2.4	2.3		MLN2238	2.80813	3.62008		MLN9708	8.53836	13.1085		MLN9708	49.5937	35.2035		MLN9708
	MLN8054	81.7798	77		MLN8054	76.2	71.3		MLN8054	50.3	76.9		MLN8054	59.9	78.5		MLN8054	101.526	99.8517		MLN8054	85.8	102.6		MLN8054	62.9	52.8		MLN8054	104.118	97.4413		MLN8054	82.1	65.7		MLN8054	83.7797	96.8179		MM-102	105.176	97.9062		MM-102	98.139	102.71		MM-102
	MLN9708	-1.54924	0		MLN9708	10	5.8		MLN9708	0.7	8.6		MLN9708	1.4	2.3		MLN9708	2.29667	13.656		MLN9708	10.1	16.3		MLN9708	28	32.9		MLN9708	27.3314	21.2678		MLN9708	1.8	2		MLN9708	3.11151	3.86691		Nicorandil	101.87	93.8576		Nicorandil	100.247	109.973		Nicorandil
	MM-102	84.4911	75.7		MM-102	89.1	98.8		MM-102	93	86.3		MM-102	106	88		MM-102	94.0506	90.2431		MM-102	96.2	103.5		MM-102	62.2	68.2		MM-102	99.9619	115.564		MM-102	95.6	93.3		MM-102	89.4149	99.1664		Nilotinib (AMN-107)	93.7002	107.501		Nilotinib (AMN-107)	124.518	112.602		Nilotinib (AMN-107)
	Nicorandil	85.6332	70.6		Nicorandil	92.5	91.3		Nicorandil	89.3	67.8		Nicorandil	108.2	100.5		Nicorandil	98.8412	100.02		Nicorandil	91.6	102.5		Nicorandil	65	61.8		Nicorandil	100.004	104.03		Nicorandil	87.4	97.9		Nicorandil	92.6775	95.221		NSC 23766	103.827	111.334		NSC 23766	96.6596	105.671		NSC 23766
	Nilotinib (AMN-	76.6489	102.9		Nilotinib (AMN-	96.2	101.4		Nilotinib (AMN-	74	91.7		Nilotinib (AMN-	100.7	101.3		Nilotinib (AMN-107)	109.181	108.021		Nilotinib (AMN-	97.1	111.4		Nilotinib (AMN-	77.2	79.7		Nilotinib (AMN-107)	97.5934	96.0293		Nilotinib (AMN-	101.5	104.3		Nilotinib (AMN-107)	110.25	109.754		NU7441 (KU-57788)	96.8684	99.2843		NU7441 (KU-57788)	95.4639	93.3046		NU7441 (KU-57788)
	NSC 23766	89.2464	93.3		NSC 23766	103.5	111.3		NSC 23766	96.8	103.1		NSC 23766	105.4	101.9		NSC 23766	100.862	104.077		NSC 23766	105.4	100.7		NSC 23766	94.8	107.3		NSC 23766	102.37	101.595		NSC 23766	99.4	98.2		NSC 23766	106.687	109.15		NVP-BSK805 2HCl	97.0892	95.8784		NVP-BSK805 2HCl	102.786	99.6109		NVP-BSK805 2HCl
	NU7441 (KU-5778	89.2986	99.8		NU7441 (KU-5778	109.6	106		NU7441 (KU-5778	88.9	72.5		NU7441 (KU-5778	88.7	98.6		NU7441 (KU-57788)	105.13	107.018		NU7441 (KU-5778	93.2	87.3		NU7441 (KU-5778	89.5	102.2		NU7441 (KU-57788)	92.7788	80.1289		NU7441 (KU-5778	101.8	88.6		NU7441 (KU-57788)	107.51	107.595		NVP-BVU972	102.1	102.118		NVP-BVU972	106.965	106.087		NVP-BVU972
	NVP-BSK805 2HCl	81.2506	99.2		NVP-BSK805 2HCl	99.2	91.2		NVP-BSK805 2HCl	79.1	69.2		NVP-BSK805 2HCl	74.7	82.6		NVP-BSK805 2HCl	101.917	102.093		NVP-BSK805 2HCl	78.4	79.2		NVP-BSK805 2HCl	78.5	79.8		NVP-BSK805 2HCl	99.1727	93.4006		NVP-BSK805 2HCl	81	70.5		NVP-BSK805 2HCl	106.913	96.7889		Obatoclax	35.0634	31.5256		Obatoclax	92.8091	94.124		Obatoclax
	NVP-BVU972	73.5581	88.1		NVP-BVU972	100.3	98.8		NVP-BVU972	92.5	85.7		NVP-BVU972	96.5	91.6		NVP-BVU972	105.875	108.101		NVP-BVU972	84.4	95.9		NVP-BVU972	71	90.2		NVP-BVU972	112.014	69.5466		NVP-BVU972	85.9	80.1		NVP-BVU972	101.463	53.5221		OG-L002	97.5882	99.1663		OG-L002	100.859	107.914		OG-L002
	Obatoclax	49.5092	68.1		Obatoclax	53.5	56		Obatoclax	9.6	39.7		Obatoclax	15.5	42.4		Obatoclax	75.1001	103.724		Obatoclax	65.6	75.6		Obatoclax	66.8	53.4		Obatoclax	10.2557	1.50582		Obatoclax	68.1	45		Obatoclax	57.3511	54.6312		Olaparib (AZD2281, Ku-0059436)	109.855	116.507		Olaparib (AZD2281, Ku-0059436)	103.97	109.815		Olaparib (AZD2281, Ku-0059436)
	OG-L002	82.0559	88.1		OG-L002	91.4	102.4		OG-L002	100.7	94		OG-L002	118.1	100.4		OG-L002	105.402	102.76		OG-L002	88	80.5		OG-L002	89.9	89		OG-L002	116.79	93.5658		OG-L002	91	96.3		OG-L002	92.9788	101.304		Org 27569	105.156	101.252		Org 27569	101.625	97.6529		Org 27569
	Olaparib (AZD22	42.2206	82.2		Olaparib (AZD22	95.5	88.2		Olaparib (AZD22	80.6	84.1		Olaparib (AZD22	88.2	84.4		Olaparib (AZD2281, Ku-0059436)	105.696	106.782		Olaparib (AZD22	91.3	93.7		Olaparib (AZD22	84.6	91.9		Olaparib (AZD2281, Ku-0059436)	101.673	135.836		Olaparib (AZD22	97.2	91.5		Olaparib (AZD2281, Ku-0059436)	110.824	103.134		OTX015	74.9692	69.9396		OTX015	85.5946	87.5683		OTX015
	Org 27569	80.2229	91.3		Org 27569	98.6	96.6		Org 27569	94.9	94		Org 27569	108	100		Org 27569	108.79	104.111		Org 27569	98.4	82		Org 27569	85.2	100.2		Org 27569	106.543	99.5594		Org 27569	91.7	74.5		Org 27569	100.769	108.085		P5091 (P005091)	95.5298	98.9011		P5091 (P005091)	104.667	96.2032		P5091 (P005091)
	OTX015	119.809	99.1		OTX015	67.9	61.4		OTX015	66.8	61.7		OTX015	95	127.2		OTX015	83.8193	79.8197		OTX015	58.9	70.4		OTX015	78.6	77.1		OTX015	81.0283	112.68		OTX015	72.3	62.3		OTX015	71.5118	85.6763		Pacritinib (SB1518)	93.9326	87.5657		Pacritinib (SB1518)	94.5114	85.6872		Pacritinib (SB1518)
	P5091 (P005091)	91.8806	97.3		P5091 (P005091)	105.5	104.3		P5091 (P005091)	95.4	107.9		P5091 (P005091)	124.5	104.5		P5091 (P005091)	106.168	110.263		P5091 (P005091)	99.6	93.5		P5091 (P005091)	88.9	102.8		P5091 (P005091)	105.772	79.7912		P5091 (P005091)	92.3	93.2		P5091 (P005091)	100.26	107.722		Palbociclib (PD-0332991) HCl	124.552	100.897		Palbociclib (PD-0332991) HCl	106.265	112.637		Palbociclib (PD-0332991) HCl
	Pacritinib (SB1	85.6407	92.4		Pacritinib (SB1	100.8	87.2		Pacritinib (SB1	83.3	95.3		Pacritinib (SB1	114.3	87.8		Pacritinib (SB1518)	83.4801	84.3036		Pacritinib (SB1	87.9	80.8		Pacritinib (SB1	87.2	104.7		Pacritinib (SB1518)	76.1081	78.9328		Pacritinib (SB1	95.2	100.5		Pacritinib (SB1518)	92.9242	101.797		Pazopanib	97.9123	106.805		Pazopanib	101.848	103.287		Pazopanib
	Palbociclib (PD	93.8076	95.7		Palbociclib (PD	105.1	89.3		Palbociclib (PD	81	71		Palbociclib (PD	108.8	78.7		Palbociclib (PD-0332991) HCl	97.7248	87.7291		Palbociclib (PD	92.4	117		Palbociclib (PD	68.6	94.9		Palbociclib (PD-0332991) HCl	100.855	92.389		Palbociclib (PD	100.4	89.2		Palbociclib (PD-0332991) HCl	98.1197	102.713		Pazopanib HCl	99.2307	102.348		Pazopanib HCl	106.06	90.6492		Pazopanib HCl
	Pazopanib	91.15	80.5		Pazopanib	97.6	102.4		Pazopanib	88.4	79.4		Pazopanib	99.2	84.6		Pazopanib	92.9625	93.2716		Pazopanib	91.6	91.4		Pazopanib	63.8	80.9		Pazopanib	95.187	84.1444		Pazopanib	88.4	91.9		Pazopanib	92.0195	98.0705		Pexidartinib (PLX3397)	105.502	105.715		Pexidartinib (PLX3397)	99.4562	103.734		Pexidartinib (PLX3397)
	Pazopanib HCl	48.1414	93.7		Pazopanib HCl	98.2	99.9		Pazopanib HCl	87.3	99.1		Pazopanib HCl	109	87		Pazopanib HCl	95.0266	114.586		Pazopanib HCl	92.8	82.8		Pazopanib HCl	78.7	80.4		Pazopanib HCl	96.4653	77.0723		Pazopanib HCl	92.5	89		Pazopanib HCl	108.614	110.204		Pexmetinib (ARRY-614)	97.2599	93.7935		Pexmetinib (ARRY-614)	110.541	109.768		Pexmetinib (ARRY-614)
	Pexidartinib (P	97.152	85.3		Pexidartinib (P	85.6	95.8		Pexidartinib (P	85.5	86.9		Pexidartinib (P	107.1	93.9		Pexidartinib (PLX3397)	90.2492	89.4051		Pexidartinib (P	97.4	94.3		Pexidartinib (P	71	82.3		Pexidartinib (PLX3397)	109.283	87.5405		Pexidartinib (P	88.9	97.6		Pexidartinib (PLX3397)	94.816	106.42		PF-3758309	80.3625	59.1183		PF-3758309	68.8148	78.1258		PF-3758309
	Pexmetinib (ARR	98.2569	86.3		Pexmetinib (ARR	92.2	104.2		Pexmetinib (ARR	85.7	82.2		Pexmetinib (ARR	106.6	89.9		Pexmetinib (ARRY-614)	113.552	104.386		Pexmetinib (ARR	86	85.5		Pexmetinib (ARR	65.1	67.5		Pexmetinib (ARRY-614)	106.211	103.325		Pexmetinib (ARR	93.9	82		Pexmetinib (ARRY-614)	105.906	119.172		PF-4708671	103.056	101.597		PF-4708671	89.6215	86.2249		PF-4708671
	PF-3758309	48.4267	54.8		PF-3758309	38.5	29.8		PF-3758309	14.7	38.9		PF-3758309	43.6	47.7		PF-3758309	54.7506	48.7553		PF-3758309	60.7	102.2		PF-3758309	35.4	33.8		PF-3758309	36.061	42.8999		PF-3758309	61.3	47		PF-3758309	60.504	61.167		PF-573228	101.522	97.5217		PF-573228	88.6344	98.985		PF-573228
	PF-4708671	82.3244	79.8		PF-4708671	85.3	83.6		PF-4708671	55.9	40.2		PF-4708671	25.2	11.2		PF-4708671	93.5444	105.288		PF-4708671	54.9	61.9		PF-4708671	65.2	52.3		PF-4708671	76.2158	40.1046		PF-4708671	76	60.6		PF-4708671	104.605	77.0575		PFI-2	94.1576	97.8582		PFI-2	103.251	108.78		PFI-2
	PF-573228	92.9417	86.1		PF-573228	85.8	78.2		PF-573228	100.5	72.3		PF-573228	112.1	80.7		PF-573228	86.4195	86.0384		PF-573228	97	82.8		PF-573228	78.8	94.7		PF-573228	83.0421	48.8591		PF-573228	86.1	82.2		PF-573228	93.9798	86.852		PFI-4	100.043	106.89		PFI-4	104.685	102.393		PFI-4
	PFI-2	107.994	91.1		PFI-2	91.9	89.6		PFI-2	87.7	94.8		PFI-2	110.6	92.5		PFI-2	111.136	112.901		PFI-2	85.2	91.1		PFI-2	80.7	89		PFI-2	109.796	85.4393		PFI-2	103.2	91.2		PFI-2	102.102	96.4985		PHA-665752	98.5654	105.132		PHA-665752	110.239	100.176		PHA-665752
	PFI-4	94.793	79.7		PFI-4	75.3	98.2		PFI-4	99.9	87.3		PFI-4	105.4	79.9		PFI-4	91.8319	92.5953		PFI-4	86.1	106.2		PFI-4	70.6	79.5		PFI-4	114.453	72.3755		PFI-4	91	70.8		PFI-4	95.5425	110.385		PHA-767491	80.2065	88.0389		PHA-767491	100.325	98.8767		PHA-767491
	PHA-665752	61.5017	92.1		PHA-665752	90.3	87.3		PHA-665752	80.1	98.8		PHA-665752	103.2	90.2		PHA-665752	113.367	109.15		PHA-665752	90.1	99.6		PHA-665752	73.7	99.9		PHA-665752	93.8518	140.733		PHA-665752	89.2	86.3		PHA-665752	107.986	104.949		PHA-793887	103.501	81.263		PHA-793887	85.9594	91.647		PHA-793887
	PHA-767491	72.5688	74.8		PHA-767491	82.5	63.7		PHA-767491	78.4	61		PHA-767491	116.7	63.6		PHA-767491	61.277	83.5121		PHA-767491	91.5	94.1		PHA-767491	89.5	93.6		PHA-767491	87.6849	70.6281		PHA-767491	99.3	87.1		PHA-767491	105.645	96.7018		PI-1840	89.9993	93.9959		PI-1840	94.7759	108.253		PI-1840
	PHA-793887	69.2322	72.2		PHA-793887	75.5	66.7		PHA-793887	30.6	49.1		PHA-793887	64.4	62.9		PHA-793887	81.2332	84.8623		PHA-793887	59.2	95.1		PHA-793887	45.9	52.5		PHA-793887	77.6029	74.0842		PHA-793887	69.5	72.6		PHA-793887	79.7642	81.7309		Pictisilib(GDC-0941)	85.5499	85.5554		Pictisilib(GDC-0941)	94.8688	73.6672		Pictisilib(GDC-0941)
	PI-1840	91.3744	89		PI-1840	97.9	98.7		PI-1840	93	88.3		PI-1840	98.1	87.7		PI-1840	102.047	95.7827		PI-1840	82.3	91.1		PI-1840	81.1	79.7		PI-1840	99.4172	72.8964		PI-1840	88.2	87.3		PI-1840	96.3702	90.5312		PIK-75	49.3947	39.3345		PIK-75	46.8268	44.8628		PIK-75
	Pictisilib	98.1082	42.5		Pictisilib	75.7	65.4		Pictisilib	62.2	74.3		Pictisilib	79.2	84.9		Pictisilib(GDC-0941)	68.1344	66.9819		Pictisilib	72	66.3		Pictisilib	57.9	55.5		Pictisilib(GDC-0941)	62.3214	73.9028		Pictisilib	85.7	58.9		Pictisilib(GDC-0941)	84.3756	69.435		Pomalidomide	96.5857	93.003		Pomalidomide	108.859	108.018		Pomalidomide
	PIK-75	1.15711	8.7		PIK-75	19.2	17.2		PIK-75	3.5	7		PIK-75	17.4	14.9		PIK-75	8.86523	7.76732		PIK-75	11.2	22.4		PIK-75	52.3	9.3		PIK-75	9.50832	0.587377		PIK-75	6.5	1.4		PIK-75	20.9966	35.0437		Ponatinib (AP24534)	49.7209	46.4383		Ponatinib (AP24534)	77.4479	74.6058		Ponatinib (AP24534)
	Pomalidomide	96.9355	96.7		Pomalidomide	91.2	94.8		Pomalidomide	105.8	83.8		Pomalidomide	117.1	100.5		Pomalidomide	104.451	92.8011		Pomalidomide	89.2	97.8		Pomalidomide	83.3	97.4		Pomalidomide	93.8791	84.6784		Pomalidomide	94.5	98		Pomalidomide	91.8138	89.2033		PR-619	95.5714	99.2635		PR-619	58.788	76.9808		PR-619
	Ponatinib (AP24	72.4422	78.5		Ponatinib (AP24	78.9	80.3		Ponatinib (AP24	62.1	46		Ponatinib (AP24	64.2	31.4		Ponatinib (AP24534)	47.6848	38.9493		Ponatinib (AP24	76.6	76.2		Ponatinib (AP24	57.1	58.5		Ponatinib (AP24534)	47.3963	50.5892		Ponatinib (AP24	62.4	39.3		Ponatinib (AP24534)	82.0946	65.8098		PYR-41	95.3219	99.0072		PYR-41	101.857	105.843		PYR-41
	PR-619	79.3486	91.7		PR-619	95.2	88.6		PR-619	82.7	95		PR-619	116.5	101.5		PR-619	104.8	101.902		PR-619	94.6	88.8		PR-619	86	85.8		PR-619	109.175	99.2139		PR-619	88.2	76.2		PR-619	100.271	108.099		QNZ (EVP4593)	77.2333	74.8081		QNZ (EVP4593)	106.617	97.7094		QNZ (EVP4593)
	PYR-41	104.873	90.3		PYR-41	103.5	93.8		PYR-41	91.7	98.4		PYR-41	97.3	95.1		PYR-41	111.95	103.189		PYR-41	92.7	81		PYR-41	86.6	78.5		PYR-41	102.651	75.0444		PYR-41	86.2	85.4		PYR-41	95.1242	91.6346		Quizartinib (AC220)	48.354	55.479		Quizartinib (AC220)	98.3051	98.1047		Quizartinib (AC220)
	QNZ (EVP4593)	83.4901	64.1		QNZ (EVP4593)	85.7	82.2		QNZ (EVP4593)	87.2	91.5		QNZ (EVP4593)	87.2	51.6		QNZ (EVP4593)	129.183	127.444		QNZ (EVP4593)	59	84.1		QNZ (EVP4593)	71.8	92.5		QNZ (EVP4593)	85.0151	38.7227		QNZ (EVP4593)	72.7	79.4		QNZ (EVP4593)	97.8438	122.604		R406 (free base)	91.1428	89.2498		R406 (free base)	98.0729	95.1865		R406 (free base)
	Quizartinib (AC	66.9624	80.2		Quizartinib (AC	76.1	58.2		Quizartinib (AC	19.3	31.5		Quizartinib (AC	19.4	29.1		Quizartinib (AC220)	23.7322	35.1453		Quizartinib (AC	65.4	58.6		Quizartinib (AC	24.9	26.8		Quizartinib (AC220)	25.8649	57.1089		Quizartinib (AC	64.3	51.4		Quizartinib (AC220)	82.6853	63.2644		Rapamycin (Sirolimus)	80.7756	71.9373		Rapamycin (Sirolimus)	70.9832	76.7662		Rapamycin (Sirolimus)
	R406 (free base	78.4436	96.4		R406 (free base	90	85.1		R406 (free base	65.5	93.4		R406 (free base	83.3	96		R406 (free base)	90.7265	98.2622		R406 (free base	92	91.4		R406 (free base	77.9	84.7		R406 (free base)	81.6495	79.7011		R406 (free base	95.7	67.1		R406 (free base)	103.023	100.985		Resveratrol	111.747	109.648		Resveratrol	99.1642	100.609		Resveratrol
	Rapamycin (Siro	63.9468	68		Rapamycin (Siro	98.3	97.8		Rapamycin (Siro	53.3	59.3		Rapamycin (Siro	76.4	96.1		Rapamycin (Sirolimus)	77.4742	81.2457		Rapamycin (Siro	79.9	90.2		Rapamycin (Siro	36.8	48.3		Rapamycin (Sirolimus)	70.7934	70.6454		Rapamycin (Siro	79	72		Rapamycin (Sirolimus)	77.2145	86.8121		Ribociclib (LEE011)	95.9249	95.3128		Ribociclib (LEE011)	99.2338	105.993		Ribociclib (LEE011)
	Resveratrol	85.7066	80.3		Resveratrol	100.4	96.7		Resveratrol	90.2	92.8		Resveratrol	88.5	95.8		Resveratrol	103.741	109.515		Resveratrol	90.2	95.2		Resveratrol	67.7	80.7		Resveratrol	103.215	102.353		Resveratrol	93.4	80.9		Resveratrol	110.456	108.724		Rigosertib (ON-01910)	89.5835	70.2211		Rigosertib (ON-01910)	84.6761	88.1829		Rigosertib (ON-01910)
	Ribociclib (LEE	97.3949	91.5		Ribociclib (LEE	97.6	96.3		Ribociclib (LEE	78.7	72.7		Ribociclib (LEE	113.5	78.8		Ribociclib (LEE011)	100.988	98.0874		Ribociclib (LEE	86.9	90.2		Ribociclib (LEE	80.8	96.7		Ribociclib (LEE011)	95.7884	92.1088		Ribociclib (LEE	103.9	84.5		Ribociclib (LEE011)	96.847	92.7235		Rimonabant	96.3615	92.8204		Rimonabant	103.97	105.334		Rimonabant
	Rigosertib (ON-	42.466	38.5		Rigosertib (ON-	60.8	56.4		Rigosertib (ON-	16.1	44.2		Rigosertib (ON-	58.6	85.7		Rigosertib (ON-01910)	74.5195	66.6799		Rigosertib (ON-	43	75.7		Rigosertib (ON-	8.2	10.4		Rigosertib (ON-01910)	29.5688	32.7592		Rigosertib (ON-	44.9	31.6		Rigosertib (ON-01910)	67.2993	89.9794		RO4929097	99.896	100.881		RO4929097	103.343	104.864		RO4929097
	Rimonabant	100.417	81.4		Rimonabant	91.8	87		Rimonabant	91.2	91		Rimonabant	108.9	75.8		Rimonabant	109.605	103.873		Rimonabant	84.8	91.2		Rimonabant	74.1	89.5		Rimonabant	91.5768	73.0917		Rimonabant	98.8	87.7		Rimonabant	103.456	99.6201		Roscovitine (Seliciclib,CYC202)	97.1511	96.0368		Roscovitine (Seliciclib,CYC202)	100.368	111.612		Roscovitine (Seliciclib,CYC202)
	RO4929097	75.2684	90.3		RO4929097	87.1	80.9		RO4929097	81.7	81.8		RO4929097	83.9	82.8		RO4929097	112.716	107.211		RO4929097	84.9	85.2		RO4929097	75.8	77.1		RO4929097	107.972	86.656		RO4929097	81.5	67.4		RO4929097	106.024	96.7598		Ruxolitinib (INCB018424)	105.302	102.551		Ruxolitinib (INCB018424)	99.9303	99.3097		Ruxolitinib (INCB018424)
	Roscovitine (Se	90.8738	85.2		Roscovitine (Se	97.7	99		Roscovitine (Se	96.8	77.9		Roscovitine (Se	120.6	85		Roscovitine (Seliciclib,CYC202)	95.0115	99.7844		Roscovitine (Se	102.7	100.1		Roscovitine (Se	74.2	91		Roscovitine (Seliciclib,CYC202)	96.7648	93.222		Roscovitine (Se	93.3	83.9		Roscovitine (Seliciclib,CYC202)	94.4047	87.1708		Saracatinib (AZD0530)	109.647	105.273		Saracatinib (AZD0530)	99.4195	103.621		Saracatinib (AZD0530)
	Ruxolitinib (IN	79.4023	84.1		Ruxolitinib (IN	94	92.4		Ruxolitinib (IN	79.1	81.4		Ruxolitinib (IN	84.9	94.3		Ruxolitinib (INCB018424)	98.2354	95.4171		Ruxolitinib (IN	83.8	96.9		Ruxolitinib (IN	69.8	81.9		Ruxolitinib (INCB018424)	105.998	97.156		Ruxolitinib (IN	91.3	79.8		Ruxolitinib (INCB018424)	102.037	106.691		SB216763	109.003	108.685		SB216763	95.4842	113.959		SB216763
	Saracatinib (AZ	103.883	77.9		Saracatinib (AZ	90.1	82.8		Saracatinib (AZ	83.6	84.7		Saracatinib (AZ	81.4	88.5		Saracatinib (AZD0530)	99.8968	97.2132		Saracatinib (AZ	74.7	92.9		Saracatinib (AZ	81.8	79.1		Saracatinib (AZD0530)	72.0043	72.8513		Saracatinib (AZ	83.7	82.3		Saracatinib (AZD0530)	113.609	100.273		SB431542	106.196	116.719		SB431542	106.315	105.108		SB431542
	SB216763	85.9244	87.7		SB216763	91.2	97.9		SB216763	88.5	83.6		SB216763	100.9	108.1		SB216763	97.7248	97.0646		SB216763	101.6	96.4		SB216763	73.6	89.2		SB216763	99.9204	125.368		SB216763	91.6	93.3		SB216763	95.1724	96.7354		SB705498	99.6465	102.489		SB705498	105.34	104.694		SB705498
	SB431542	92.7472	89.9		SB431542	97.3	92.3		SB431542	84.6	88.3		SB431542	91.2	94.7		SB431542	102.845	112.822		SB431542	92.8	93.1		SB431542	78.7	82.2		SB431542	106.355	89.7955		SB431542	96.5	83.5		SB431542	116.285	105.718		SGC-CBP30	98.1704	102.755		SGC-CBP30	97.9568	96.222		SGC-CBP30
	SB705498	89.2806	89.7		SB705498	102.9	90.9		SB705498	93	85.6		SB705498	90.4	98.3		SB705498	104.751	113.378		SB705498	83.4	103.8		SB705498	70.3	87.9		SB705498	109.194	71.4393		SB705498	84.7	74.8		SB705498	99.0898	104.905		SGI-1776 free base	97.4634	98.2206		SGI-1776 free base	95.3332	94.4899		SGI-1776 free base
	SGC-CBP30	86.5886	92.9		SGC-CBP30	101.5	105.3		SGC-CBP30	105.6	108.4		SGC-CBP30	115.6	97.3		SGC-CBP30	114.589	110.723		SGC-CBP30	97.4	93.4		SGC-CBP30	95.2	96.7		SGC-CBP30	104.118	92.0787		SGC-CBP30	96.4	99		SGC-CBP30	95.9368	101.043		SH-4-54	89.3005	104.572		SH-4-54	96.0516	101.779		SH-4-54
	SGI-1776 free b	83.053	93.3		SGI-1776 free b	93.1	92		SGI-1776 free b	91.7	68.8		SGI-1776 free b	106.5	82.8		SGI-1776 free base	101.591	94.1455		SGI-1776 free b	82.2	99		SGI-1776 free b	76.8	84.2		SGI-1776 free base	76.8363	74.1131		SGI-1776 free b	86.6	76.5		SGI-1776 free base	96.6411	95.2934		Sorafenib Tosylate	95.3026	98.0344		Sorafenib Tosylate	108.596	129.883		Sorafenib Tosylate
	SH-4-54	85.1405	82.7		SH-4-54	90.8	96.5		SH-4-54	94.5	85.1		SH-4-54	105.4	99.5		SH-4-54	91.1395	96.1237		SH-4-54	89.5	111.7		SH-4-54	67.8	75.5		SH-4-54	107.975	90.424		SH-4-54	94.4	91.9		SH-4-54	94.4047	97.1539		Spironolactone	98.9396	101.137		Spironolactone	101.625	106.633		Spironolactone
	Sorafenib Tosyl	91.3964	92.5		Sorafenib Tosyl	113	99		Sorafenib Tosyl	91.9	90.8		Sorafenib Tosyl	107.5	82		Sorafenib Tosylate	89.7263	83.1716		Sorafenib Tosyl	83.7	82.2		Sorafenib Tosyl	85.3	103.4		Sorafenib Tosylate	103.574	146.47		Sorafenib Tosyl	90.6	86.4		Sorafenib Tosylate	91.9372	98.9672		Sunitinib Malate	100.748	103.152		Sunitinib Malate	109.798	114.127		Sunitinib Malate
	Spironolactone	85.1237	96.6		Spironolactone	106.8	96.6		Spironolactone	90.6	106.1		Spironolactone	93.9	90.3		Spironolactone	104.327	108.133		Spironolactone	89.5	97.3		Spironolactone	73.8	79.8		Spironolactone	99.3419	70.9586		Spironolactone	89.8	90.8		Spironolactone	99.7616	105.137		T0070907	92.4527	100.713		T0070907	99.9768	106.144		T0070907
	Sunitinib Malat	83.099	84.1		Sunitinib Malat	92.4	89.1		Sunitinib Malat	98.8	81.1		Sunitinib Malat	102.6	66.2		Sunitinib Malate	115.925	105.86		Sunitinib Malat	95.1	94.5		Sunitinib Malat	92.9	93.3		Sunitinib Malate	92.987	115.167		Sunitinib Malat	86.3	74.5		Sunitinib Malate	124.011	104.382		TAE226 (NVP-TAE226)	45.1313	31.4567		TAE226 (NVP-TAE226)	49.5705	52.2985		TAE226 (NVP-TAE226)
	T0070907	89.1962	83.7		T0070907	87.4	91.5		T0070907	89.7	88.4		T0070907	86.5	90.9		T0070907	109.312	110.787		T0070907	89.6	100		T0070907	74.6	63.6		T0070907	99.5112	63.3728		T0070907	90.8	88.2		T0070907	98.9598	88.8034		Thalidomide	104.616	105.936		Thalidomide	94.2651	98.6507		Thalidomide
	TAE226 (NVP-TAE	76.4802	78.7		TAE226 (NVP-TAE	54.9	37.7		TAE226 (NVP-TAE	46.9	42		TAE226 (NVP-TAE	18.3	32.5		TAE226 (NVP-TAE226)	40.7047	33.842		TAE226 (NVP-TAE	34.2	39.1		TAE226 (NVP-TAE	55.7	31.6		TAE226 (NVP-TAE226)	9.90223	18.3386		TAE226 (NVP-TAE	61.8	39.9		TAE226 (NVP-TAE226)	28.726	15.9177		Tie2 kinase inhibitor	103.493	110.329		Tie2 kinase inhibitor	104.11	105.786		Tie2 kinase inhibitor
	Thalidomide	91.8422	91.4		Thalidomide	92.4	87.7		Thalidomide	83.8	92.5		Thalidomide	104	100.9		Thalidomide	121.463	103.857		Thalidomide	98.7	105.2		Thalidomide	82.9	85.3		Thalidomide	105.453	77.6131		Thalidomide	90	87.9		Thalidomide	101.116	106.125		Tofacitinib (CP-690550) Citrate	94.1368	96.6739		Tofacitinib (CP-690550) Citrate	87.0908	97.9165		Tofacitinib (CP-690550) Citrate
	Tie2 kinase inh	95.2245	93.3		Tie2 kinase inh	99.8	87.9		Tie2 kinase inh	85.2	80.6		Tie2 kinase inh	94.3	94.8		Tie2 kinase inhibitor	105.174	118.051		Tie2 kinase inh	78.3	105.9		Tie2 kinase inh	66.8	82.7		Tie2 kinase inhibitor	109.626	104.576		Tie2 kinase inh	90.7	61.1		Tie2 kinase inhibitor	109.6	96.484		Tofacitinib (CP-690550,Tasocitinib)	94.4695	100.05		Tofacitinib (CP-690550,Tasocitinib)	102.6	102.924		Tofacitinib (CP-690550,Tasocitinib)
	Tofacitinib (CP	84.5025	99		Tofacitinib (CP	92.9	93		Tofacitinib (CP	82.2	86.1		Tofacitinib (CP	102.5	94.6		Tofacitinib (CP-690550) Citrate	96.7206	90.5852		Tofacitinib (CP	85.9	77.7		Tofacitinib (CP	69.1	94.2		Tofacitinib (CP-690550) Citrate	105.359	77.568		Tofacitinib (CP	87.9	82.6		Tofacitinib (CP-690550) Citrate	97.6054	99.562		Torin 2	37.3469	29.1541		Torin 2	41.7199	40.5792		Torin 2
	Tofacitinib (CP	90.7608	100.8		Tofacitinib (CP	100	96.5		Tofacitinib (CP	83.9	101		Tofacitinib (CP	102.6	97.9		Tofacitinib (CP-690550,Tasocitinib)	86.9638	88.8209		Tofacitinib (CP	87.8	103.4		Tofacitinib (CP	92.9	88.3		Tofacitinib (CP-690550,Tasocitinib)	109.194	97.3212		Tofacitinib (CP	93.1	90.8		Tofacitinib (CP-690550,Tasocitinib)	102.925	103.09		TPCA-1	92.7854	92.1045		TPCA-1	99.3499	103.395		TPCA-1
	Torin 2	26.7478	46.8		Torin 2	62.9	35.8		Torin 2	16.4	37.3		Torin 2	80.1	62.2		Torin 2	32.6063	29.2022		Torin 2	31	44.2		Torin 2	23.7	26.9		Torin 2	20.1169	12.4417		Torin 2	44.8	25.6		Torin 2	30.4965	29.2451		Trametinib (GSK1120212)	90.8518	85.4228		Trametinib (GSK1120212)	98.723	104.035		Trametinib (GSK1120212)
	TPCA-1	91.5968	89.8		TPCA-1	82.6	84.2		TPCA-1	71.6	85.2		TPCA-1	91.9	92.1		TPCA-1	98.382	91.8567		TPCA-1	83.8	88.5		TPCA-1	76	89.9		TPCA-1	88.3053	69.4415		TPCA-1	90.7	86.9		TPCA-1	98.9707	92.1137		UNC0379	96.8249	100.235		UNC0379	105.718	108.074		UNC0379
	Trametinib (GSK	67.4532	69.5		Trametinib (GSK	51	43.2		Trametinib (GSK	40.3	15.7		Trametinib (GSK	50	37.2		Trametinib (GSK1120212)	32.756	11.6056		Trametinib (GSK	71.4	73.9		Trametinib (GSK	52.6	63.1		Trametinib (GSK1120212)	87.0644	77.4028		Trametinib (GSK	81	81		Trametinib (GSK1120212)	109.329	97.5293		Valproic acid sodium salt (Sodium valproate)	108.566	106.378		Valproic acid sodium salt (Sodium valproate)	106.106	105.861		Valproic acid sodium salt (Sodium valproate)
	UNC0379	74.6519	70.9		UNC0379	85.8	87.6		UNC0379	89	69.3		UNC0379	92	69		UNC0379	86.9707	89.6844		UNC0379	84.9	99.1		UNC0379	75.5	84.4		UNC0379	102.266	118.49		UNC0379	91.7	92.1		UNC0379	91.3889	90.8372		Vandetanib (ZD6474)	98.7317	105.848		Vandetanib (ZD6474)	101.857	90.3856		Vandetanib (ZD6474)
	Valproic acid s	94.5189	47.1		Valproic acid s	84.1	85.2		Valproic acid s	91.3	82.4		Valproic acid s	96.1	89.3		Valproic acid sodium salt (Sodium valproate)	111.755	100.154		Valproic acid s	90.9	104.8		Valproic acid s	70	82.6		Valproic acid sodium salt (Sodium valproate)	103.027	74.5487		Valproic acid s	94.8	80.5		Valproic acid sodium salt (Sodium valproate)	109.871	97.7762		Veliparib (ABT-888)	117.463	109.646		Veliparib (ABT-888)	107.664	120.347		Veliparib (ABT-888)
	Vandetanib (ZD6	99.2049	78.2		Vandetanib (ZD6	83.4	78		Vandetanib (ZD6	40.5	83.3		Vandetanib (ZD6	89.8	90.7		Vandetanib (ZD6474)	106.657	108.069		Vandetanib (ZD6	74.2	83.4		Vandetanib (ZD6	76.3	68.3		Vandetanib (ZD6474)	95.4876	72.626		Vandetanib (ZD6	81.6	77.1		Vandetanib (ZD6474)	111.225	106.037		Vemurafenib (PLX4032, RG7204)	100.249	101.835		Vemurafenib (PLX4032, RG7204)	104.783	111.961		Vemurafenib (PLX4032, RG7204)
	Veliparib (ABT-	93.5986	93.6		Veliparib (ABT-	98	105.7		Veliparib (ABT-	100.3	91.7		Veliparib (ABT-	115.1	99.3		Veliparib (ABT-888)	114.245	98.3583		Veliparib (ABT-	91.3	106.1		Veliparib (ABT-	79.2	120.1		Veliparib (ABT-888)	109.138	81.389		Veliparib (ABT-	99.4	101.8		Veliparib (ABT-888)	108.497	98.8875		Verdinexor (KPT-335)	24.9946	26.131		Verdinexor (KPT-335)	65.8155	64.8467		Verdinexor (KPT-335)
	Vemurafenib (PL	81.0436	80.2		Vemurafenib (PL	99.1	89.2		Vemurafenib (PL	85.6	91.6		Vemurafenib (PL	113.6	78.5		Vemurafenib (PLX4032, RG7204)	108.611	108.768		Vemurafenib (PL	87.4	81.4		Vemurafenib (PL	76.1	86.2		Vemurafenib (PLX4032, RG7204)	99.9812	138.855		Vemurafenib (PL	95.7	89		Vemurafenib (PLX4032, RG7204)	101.896	99.7798		Vincristine	101.501	83.2072		Vincristine	85.5744	73.3021		Vincristine
	Verdinexor (KPT	5.33761	14.8		Verdinexor (KPT	16.7	10.8		Verdinexor (KPT	47.6	42.4		Verdinexor (KPT	62.7	16.9		Verdinexor (KPT-335)	14.5744	57.2381		Verdinexor (KPT	40.4	63.9		Verdinexor (KPT	19.3	12.3		Verdinexor (KPT-335)	38.3655	12.8475		Verdinexor (KPT	54.9	37.7		Verdinexor (KPT-335)	47.1521	42.5359		Vismodegib (GDC-0449)	100.645	106.025		Vismodegib (GDC-0449)	109.635	102.849		Vismodegib (GDC-0449)
	Vincristine	29.9877	21.7		Vincristine	27.1	38.9		Vincristine	25.9	59.7		Vincristine	56.4	66.2		Vincristine	90.0513	79.6138		Vincristine	63.1	111.3		Vincristine	15	15.8		Vincristine	23.8539	17.7601		Vincristine	8.3	7.4		Vincristine	54.5957	88.207		Volasertib (BI 6727)	85.2173	59.8539		Volasertib (BI 6727)	87.2301	87.0721		Volasertib (BI 6727)
	Vismodegib (GDC	76.5952	68		Vismodegib (GDC	97.1	81.4		Vismodegib (GDC	95.8	82.6		Vismodegib (GDC	111.5	59.2		Vismodegib (GDC-0449)	104.816	106.782		Vismodegib (GDC	88.5	97.1		Vismodegib (GDC	75.3	77		Vismodegib (GDC-0449)	99.9248	133.327		Vismodegib (GDC	88.4	86.8		Vismodegib (GDC-0449)	110.218	97.3696		Vorinostat (SAHA, MK0683)	112.371	113.767		Vorinostat (SAHA, MK0683)	139.889	123.879		Vorinostat (SAHA, MK0683)
	Volasertib (BI	70.5057	34.2		Volasertib (BI	32.4	40.8		Volasertib (BI	22.5	25.2		Volasertib (BI	38.7	32.3		Volasertib (BI 6727)	101.786	78.6484		Volasertib (BI	24.9	46		Volasertib (BI	7.9	18.8		Volasertib (BI 6727)	27.4066	38.3471		Volasertib (BI	15.5	11.6		Volasertib (BI 6727)	61.8167	63.7435		VX-680 (Tozasertib, MK-0457)	81.1837	85.3079		VX-680 (Tozasertib, MK-0457)	103.692	96.2785		VX-680 (Tozasertib, MK-0457)
	Vorinostat (SAH	77.3469	82.6		Vorinostat (SAH	75.1	67		Vorinostat (SAH	72.4	71.8		Vorinostat (SAH	89.7	92.5		Vorinostat (SAHA, MK0683)	110.191	118.528		Vorinostat (SAH	81.6	80.9		Vorinostat (SAH	79	57.3		Vorinostat (SAHA, MK0683)	90.2231	108.137		Vorinostat (SAH	85.5	66		Vorinostat (SAHA, MK0683)	104.323	101.261		WZ811	96.2575	99.7054		WZ811	98.8391	98.9708		WZ811
	VX-680 (Tozaser	61.6704	62		VX-680 (Tozaser	65.7	65.5		VX-680 (Tozaser	64.5	36.5		VX-680 (Tozaser	59.8	70.2		VX-680 (Tozasertib, MK-0457)	105.484	103.205		VX-680 (Tozaser	67	112.9		VX-680 (Tozaser	54.8	46.5		VX-680 (Tozasertib, MK-0457)	92.4229	78.4843		VX-680 (Tozaser	82.4	74.8		VX-680 (Tozasertib, MK-0457)	93.7047	100.825		XAV-939	103.472	105.768		XAV-939	96.3083	93.4733		XAV-939
	WZ811	79.0265	93.2		WZ811	98.5	98.6		WZ811	84.2	84.6		WZ811	103.1	94.9		WZ811	107.78	105.971		WZ811	98.4	94.3		WZ811	86.5	91.9		WZ811	111.77	63.1024		WZ811	86.4	94.1		WZ811	98.3205	103.976		Y-27632 2HCl	111.082	112.406		Y-27632 2HCl	103.436	89.5572		Y-27632 2HCl
	XAV-939	97.2952	70.5		XAV-939	93.7	89.1		XAV-939	84.7	92.7		XAV-939	79.9	98.1		XAV-939	116.69	103.491		XAV-939	95.6	111.5		XAV-939	80.1	73		XAV-939	103.817	117.81		XAV-939	91.1	75.7		XAV-939	109.318	96.8179		YK-4-279	98.3037	95.962		YK-4-279	98.0984	101.257		YK-4-279
	Y-27632 2HCl	97.0345	96		Y-27632 2HCl	96	94.7		Y-27632 2HCl	92.1	90.9		Y-27632 2HCl	101.5	97.1		Y-27632 2HCl	103.545	108.387		Y-27632 2HCl	96.6	111.7		Y-27632 2HCl	87.2	87.3		Y-27632 2HCl	109.645	97.9821		Y-27632 2HCl	94.2	96.3		Y-27632 2HCl	117.066	101.929		YM155 (Sepantronium Bromide)	2.63359	1.61003		YM155 (Sepantronium Bromide)	1.97353	-0.473815		YM155 (Sepantronium Bromide)
	YK-4-279	89.866	88.6		YK-4-279	86.9	85.2		YK-4-279	70.6	89.7		YK-4-279	91	108.1		YK-4-279	91.7895	93.4333		YK-4-279	101.6	82.8		YK-4-279	79.5	96.1		YK-4-279	104.425	94.7172		YK-4-279	85.6	60.1		YK-4-279	93.4451	100.143
	YM155 (Sepantro	-3.15983	-1.6		YM155 (Sepantro	0.2	0.2		YM155 (Sepantro	-0.3	-1.1		YM155 (Sepantro	-0.2	-0.5		YM155 (Sepantronium Bromide)	26.2569	10.7314		YM155 (Sepantro	4.1	2.4		YM155 (Sepantro	-1.7	-1.6		YM155 (Sepantronium Bromide)	1.7987	-7.18274		YM155 (Sepantro	0.2	0.6		YM155 (Sepantronium Bromide)	2.21219	1.45674
Data Fig.4B	See data suppl. Fig.S9B for all dose response data
[truncated: 26 more columns]

## Sheet: Fig.5
Data Fig.5E
Rel. Cell Viability
			[Bortezomib] /uM
Replicate 1			0	0.00065	0.00342316	0.0180278	0.0949414	0.5
	[Panobinostat]/uM	10	0.389834	-0.328443	-2.41881	-1.23089	-2.26226	-0.254773
		1.59672	-2.6214	-2.46485	-0.816502	-2.14255	-0.337651	-1.81104
		0.254951	-0.825711	-0.715207	-2.5109	-1.4519	-2.25305	-0.604703
		0.0407085	38.2559	38.9465	37.7862	-1.96759	-0.742833	-1.61766
		0.0065	79.6673	80.5973	62.9627	34.729	2.91301	0.979188
		0	100	95.2023	84.3268	34.0199	20.4095	8.04224
			[Bortezomib] /uM
Replicate 2			0	0.00065	0.00342316	0.0180278	0.0949414	0.5
	[Panobinostat]/uM	10	7.82173	3.74427	2.20038	2.4379	0.498136	3.0317
		1.59672	0.616897	1.54719	0.498136	0.755451	1.84409	1.42843
		0.254951	8.09884	3.90262	1.72533	1.70554	1.5274	2.23996
		0.0407085	44.7366	38.5808	36.7202	4.00158	2.57645	1.86389
		0.0065	89.1928	80.7607	71.1807	36.5223	10.0188	6.59453
		0	100	88.1239	89.8064	33.3157	19.2228	11.2658

## Sheet: Fig.6
Fig.6C
Rel. Cell Viability [%]	[nM] of Trametinib	IC-pPDX-35_XC			SJRHB013759_X1C			SJRHB010463_X16C			SJRHB012_YC			N870_XC			SJRHB013_XC			SJRHB13758_X1C			SJRHB13758_X2C
	0	100	100	100	100	100		100	100		100	100		100	100		100	100		100	100		100	100
	7	90	86	94	89	84		95	101		88.2106	88.5892		20	40.65		41.9491	41.2312		48	53.5343		60.2763	53.4686
	16	84	82	88	83	79		90	98		88.3339	80.5186		13	26.6279		30.9273	27.4158		41	53.4843		55.5234	46.7787
	41	74	76	71	66	67		79	93		76.6951	75.0835		8.6	15.1319		17.6424	17.5822		35	46.4607		52.0289	44.0491
	102	74	61	60	59	58		68	77		69.7119	62.9294		6.2	18.6324		14.8813	16.1968		32	43.5613		47.7992	41.7511
	255	63	53	53	52	56		61	73		66.0012	59.5119		6.7	15.5694		13.6893	17.34		28	38.5373		47.8428	40.6896
	638	58	47	46	45	48		53	67		56.923	54.5981		6.3	15.5694		13.9609	17.8244		24	35.6129		47.3445	39.6981
	1597	51	44	43	43	48		51	69		61.1129	53.3528		5.3	13.8589		17.4387	21.3509		27	31.8386		48.69	40.9054
	3966	48	43	44	37	43		50	62		51.3912	49.1244		3.3	9.12526		19.8527	23.9183		22	22.1156		47.0268	39.2257
	10000	46	45	52	36	41		52	65		49.1045	47.184		3.5	7.39488		23.0438	26.2435		22	17.7664		49.9296	44.6907
Fig.6D
Rel. Cell Viability [%]	LOG [nM] of Afuresertib	RMS-ZH004_XC			SJRHB13758_X2C			SJRHB010463_X16C			SJRHB013759_X1C			ICpPDX-35
	0	100	100		100	100	100	100	100	100	100	100	100	100	100
	0.812913	94.9231	93.2836		98.5926	107.075	101.035	86.3426	94.2704	89.3058	75.7911	85.7751	79.6419	78.9564	73.5524
	1.26717	94.1026	95.2736		102.359	102.406	99.4823	83.0024	86.9366	85.7411	68.0423	82.7112	77.7852	79.9885	81.083
	1.72346	86.6154	91.0448		97.9716	103.715	96.2036	73.9469	86.3636	75.2345	55.1919	67.6839	67.374	66.9151	67.0686
	2.17898	80.8718	89.4279		98.6754	95.7902	101.337	59.473	68.2582	39.212	42.4859	53.8237	54.1777	46.8782	55.3502
	2.63448	80.5128	80.0373		87.7057	93.703	91.0699	36.6116	41.1001	19.5122	32.09	44.3769	41.4456	24.0316	32.9819
	3.0899	77.4359	72.2015		83.3592	85.5311	87.4029	21.7666	19.6715	8.25516	23.0899	37.848	34.6154	14.5642	20.9314
	3.54531	73.3846	66.107		71.7686	81.0737	75.5393	14.6409	13.2544	3.37711	19.5765	30.0425	31.1671	10.9327	12.3321
	4	54.2564	54.1667		60.4678	61.7228	70.0173	10.5586	9.93125	4.3152	12.1165	21.9453	20.0928	8.07212	8.05776
	LOG [nM] of GSK690693	RMS-ZH004_XC			SJRHB13758_X2C			SJRHB010463_X16C			SJRHB013759_X1C			ICpPDX-35
	0	100	100		100	100	100	100	100	100	100	100	100	100	100
	0.812913	120.531	115.473		91.7721	93.4505	99.2736	100.445	103.904	89.071	96.5111	92.7043	91.716	72.8275	67.1926
	1.26717	105.623	104.54		88.4809	95.3447	97.6191	87.3693	91.582	80.1457	81.7598	82.7486	80.6049	72.5571	77.2667
	1.72346	100.106	93.3504		93.4999	95.3447	100.404	71.3587	77.6739	47.7231	66.3963	66.7891	64.8258	49.8925	56.8
	2.17898	88.7533	95.7801		88.1107	91.2031	94.996	39.3373	45.9536	21.1293	45.9526	51.4376	53.1887	26.6523	39.0889
	2.63448	85.9947	78.9642		80.541	81.2826	80.9524	18.0787	21.6755	7.10382	31.3236	41.4059	40.3024	17.6781	24.2667
	3.0899	86.313	87.6598		75.7688	77.751	77.8854	7.13809	13.6234	4.18944	22.7544	36.2381	32.8731	13.2603	18.9481
	3.54531	96.2334	103.453		83.1739	83.241	88.4181	6.24861	12.2814	3.82514	21.469	32.6662	30.9007	13.8151	14.2518
	4	90.0265	90.665		84.6961	82.2137	81.6788	10.8739	17.8935	10.5647	23.1216	32.5142	30.1775	15.0981	19.1926
Fig.6E
RMS-ZH004
IC-pPDX-35
Suppl. Fig. 6F
Tumor volume [mm3]	IC-pPDX-35														RMS-ZH004
	Days	VEHICLE						AFURESERTIB							Days	VEHICLE						AFURESERTIB
	-43	1.55	1.37	1.9	2.32	0.72	2.24	1.45	0.46	0.87	1.65	0	1.22		-26	9.89	7.42	7.26	6.28	8.41	7.63	7.39	9.92	8.64	2.73	3.68	9.3
	-36	2.37	1.3	2	2.42	0.8	2.9	3.15	0.97	1.55	2.01	0.31	1.46		-24	16.05	9.09	8.18	7.14	9.27	10.61	8.08	11.08	9.92	4.73	5.73	10.11
	-29	2.37	1.3	2	2.42	0.8	2.9	3.15	0.97	1.55	2.47	0.34	1.46		-21	21	13.76	14.8	9.48	10.61	16.99	12.46	12.81	13.66	11.45	11.49	11.9
	-22	2.37	1.3	2.84	2.42	0.85	2.9	3.15	1.01	1.55	3.12	0.34	1.46		-19	30.02	22.89	24.48	9.48	10.61	21.43	12.46	12.81	25.73	11.45	14.08	15.39
	-15	2.37	1.3	2.84	2.42	0.85	2.9	3.15	1.01	1.55	3.12	0.34	1.46		-17	35.89	27.52	25.45	9.48	11.9	31.68	13.39	14.85	31.93	11.45	20.21	19.62
	-13	4.4	2.22	7.7	11.78	9.63	10.22	3.15	2.06	5.55	14.8	17.47	5.23		-14	52.05	38.59	25.45	17.04	12.9	44.58	27.6	16.78	42.58	13.21	26.51	27.3
	-11	21.61	19.04	28.19	28.19	18.64	20.6903	8.14	22.63	13.66	28.64	36.51	12.81		-12	76.89	50.72	48.86	17.04	14.46	58.85	27.6	24.35	78.06	22.95	33.41	29.4
	-8	28.27	35.89	38.31	35.2	25.38	30.57	12.85	24.55	17.53	38.31	42.58	15.19		-10	87.86	61.07	70.1	22.57	14.46	61.07	30.41	33.16	88.34	44.38	44.99	36.6
	-6	44.68	55.62	52.17	39.24	35.54	42.19	13.76	41.32	27.45	66.07	74.87	21.99		-7	100.88	69.15	92.23	27.6	31.77	64.51	30.41	44.18	108.58	109.87	63.47	36.6
	-4	58	66.34	68.61	39.52	61.32	58.36	18.02	60.69	49.95	94.89	97.26	21.99		-6	121.53	75.73	132.32	51.49	39.42	85.5	36.42	55.15	137.83	122.92	107.66	36.6
	1	58.97	80.59	89.95	67.93	76.16	68.88	18.02	70.65	87.39	111.91	121.93	31.36		-4	153.67	92.4	201.09	56.44	48.22	150.91	51.72	71.34	191.29	177.71	139.78	46.85
	3	67.53	92.23	118.2	92.4	95.73	95.9	21.37	77.47	92.89	88.98	121.93	27.52		1	175.43	101.06	244.86	59.95	66.87	163.35	63.73	75.15	214.37	199.43	206.67	51.61
	5	83.63	123.32	183.38	106.57	122.53	110.42	11.69	72.6	87.23	118.59	100.01	15.14		3	275.04	109.31	357.85	67.93	73.02	238.3	67.67	99.49	285.39	226.12	274.36	57.04
	8	112.48	140.65	199.43	158.11	156.228	118.204	10.3	53.41	76.74	126.95	113.795	14.18		5	513.97	109.31	525.95	67.93	84.1	371.84	70.52	231.55	606.98	544.55	508.82	69.56
	10	157.16	163.59	242.348	171.671	195.333	135.481	9.89	47.16	82.71	97.09	109.5	13.34		8	574.64	114.36	672.77	83.17	88.34	533.34	92.23	267.95	713.15	620.36	547.24	95.23
	12	178.99	216.39	288.9	198.333	223.738	175.18	25.45	43.77	113.61	111.726	120.942	12.5		10	684.59	127.77	772.62	98.11	116.66	675.93	141.08	310.55	869.36	696.56	665.99	102.99
	15	189.69	257.371	316.88	230.336	272.663	194.791	48.76	47.79	154.36	112.66	98.8	7.06		12	973.06	247.08	1134.79	100.36	120.16	939.43	183.12	355.83	937.89	1087.25	1025.41	116.27
	17	217.85	330.94	347.4	250.584	291.019	212.07	58.97	65.16	120.16	148.64	95.9011	14.85		15	973.06	640.51	1134.79	131.48	136.33	939.43	257.05	404.86	937.89	1087.25	1025.41	204.7
	19	237.06	404.861	363.982	261.304	301.041	263.285	63.22	71.34	152.75	127.77	101.93	13.16		17	973.06	911.12	1134.79	154.36	152.29	939.43	359.48	537.59	937.89	1087.25	1025.41	240.16
	22	310.92	469.8	403.54	275.383	322.91	323.29	81.65	89.3	248.349	132.317	116.66	11.12		19	973.06	911.12	1134.79	165.04	176.19	939.43	411.07	651.35	937.89	1087.25	1025.41	248.67
	24	332.1	575.76	456.77	280.19	365.22	337.536	123.92	83.94	246.44	181.56	135.48	13.53		22	973.06	911.12	1134.79	183.64	185.47	939.43	443.99	836.03	937.89	1087.25	1025.41	262.95
	26	384.48	776.022	581.351	324.807	386.62	361.932	169.19	91.25	335.2	185.99	167.23	11.78		24	973.06	911.12	1134.79	214.08	195.33	939.43	481.58	930.95	937.89	1087.25	1025.41	297.08
	29	391.34	1009.92	692.13	430.06	479.11	396.97	205.54	203.31	504.72	286.79	199.16	30.96		26	973.06	911.12	1134.79	245.49	209.783	939.43	510.36	930.95	937.89	1087.25	1025.41	303.22
	31	457.25	1009.92	884.87	499.63	594.36	425.945	296	231.25	564.67	377.71	260.32	25.1012		29	973.06	911.12	1134.79	287.846	238.919	939.43	659.86	930.95	937.89	1087.25	1025.41	454.86
															31	973.06	911.12	1134.79	437.45	390.05	939.43	822.52	930.95	937.89	1087.25	1025.41	711.22
															33	973.06	911.12	1134.79	476.65	443.049	939.43	937.89	930.95	937.89	1087.25	1025.41	939.43
															36	973.06	911.12	1134.79	667.832	605.247	939.43	937.89	930.95	937.89	1087.25	1025.41	939.43
															38	973.06	911.12	1134.79	992.98	927.883	939.43	937.89	930.95	937.89	1087.25	1025.41	939.43
Suppl. Fig. 6G
Relative tumor volume [%]			Vehicle						Afuresertib						Trametinib					Afuresertib plus Trametinib
	Days	1	100	100	100	100	100		100	100	100	100	100		100	100	100	100		100	100	100
		2	172	110.8	153.1	154.4	150.5		88.1	96.6	70	212.1	134.3		120.8	89	157	151.3		118.3	92.7	130.2
		3	244.5	105.3	157.6	150.4	164.2		112.9	79.4	40	225.7	226.6		109.4	78.2	103.9	217.6		120.1	104.9	151
		4	161.6	124.3	144.3	154.4	159.6		124.5	82.4	57	191.5	238.3		128.3	69.3	118.6	235.8		131	80.7	121.6
		5	253.6	126.3	186.8	133.3	161.9		183.3	125.8	64.4	239.9	253.4		137.7	119.3	176.2	263		129.2	95.4	143.8
		8	405.8	171.3	202.7	228.2	304.5		283	217.4	170.7	305.9	301.6		157.9	260.4	209.3	239.5		179.2	126.3	176.5
		9	451.6	184	278.4	220.5	322.5		299.7	333.3	185.8	257.7	358.7		154.4	274.4	253.6	228.4		174.6	128.6	213.8
		10	431.6	194.6	302.6	225.6	283.7		273	152.8	190.2	316.2	392.5		152.7	267.3	287.6	287.9		172.4	130	182
		11	592.9	194.6	335.6	225.6	341.3		287.7	127.8	183.5	323.2	457.7		163.3	327.4	295.5	275.3		174.6	122.4	190.4
		12	568.9	208.5	324.3	238.8	333.7		310.2	118	231	337.5	434.2		170.6	369.1	307.7	292.2		176.9	123.2	190.3
		15	751.5	260.4	430.8	278.6	464.5		468.7	123.8	366.3	454	608.2		180	428.5	443.4	408.5		174.6	141.4	213.8
		16	761	270.4	491.8	290.7	538.5		513.1	142.4	326.1	509.2	590.1		183.9	417.9	438.2	470.8		179.2	141.4	182
		17	925.1	284	482.1	287.6	564.8		571.6	149.3	339.1	538.4	672.5		183.9	466.1	417.6	476.8		191.1	147.3	204.8
		18	913.1	339.5	491.8	290.7	597.5		584.5	160.4	349.1	539.2	640.1		180	505.2	412.6	501.1		208.5	155.9	213.8
		19	936.2	415	496.7	300	625.7		695.6	169.9	362.8	600.1	681.4		185.8	576.3	438.2	558.9		193.5	158.1	223.1
		22	1320.6	662.7	636.4	339.2	876.5		1369.3	175.1	468.4	700.8	929		234.4	622.6	492.4	800		152.6	176.7	203.7
		23	1391.1	755.4	672	453.1	1000.9		1369	255.6	489.2	847.6	848.2		268.3	650.4	521.2	817		191.8	209.3	263.3
		24	1320.6	849.1	672	567.7	1126.3		1369	336	436.4	994.3	963.7		302.2	618.4	538.9	834.3		231.8	242.3	324.1

## Sheet: Suppl.Fig S2
Suppl. Fig. S2B
Rel. Cell numbers
SJRHB010463_X16C	days	DMEM			NB (+GF)
	0	100	100		100	100
	14	82	138.667		265.333	504.667
	23	7.33333	80		287.333	602
	31		102			1400
	47	86.6667			1124
	54	80	17.3333		1354.67	4313.33
	64	8.86667	1		4000	9338.67
SJRHB13758_X1C	days	DMEM			NB (+GF)
	0	100	100		100	100
	14	41.1			95
	19	17.5	41.45		214	74.5
	23	26.75	49.65		306	197.5
	26	31.65			650
	33	36.65	36.8		1125	530
SJRHB13758_X2C	days	DMEM			NB (+GF)
	0	100	100		100	100
	4	226	133.8		298	262
	9	994	482		784	520
	14	1683	718.5		1034.5	637.5
	21	1992			1854
	25	5028	3228		4524	4776
	31	2556	2961		5256	6444
	38	7675	9195		7000	10050
IC-pPDX-29_XC	days	DMEM			NB (+GF)
	0	100	100		100	100
	14	128.75	52.225		150	204.75
	33	11.225	15.425		1115	1145
	40	0.90875	1.875		2358	2330
	48	0.09625	0.3177		4275	15520
	59	0.00025	0.1427		9850	39840
SJRHB013757_X2C	Passage	DMEM			NB (+GF)
	0	100	100		100	100
	1	758.889	626.667		618.889	595
	2	402.444	161.333		744.444	730
	3	38.8888	14.9		702.222	7193.33
	4	9.34	0.0686667		6893.33	9413.33
	5	1.99333	0.0513333		23066.7	58133.3
SJRHB012_YC	days	DMEM			NB (-GF)
	0	100	100		100	100
	14	80	372		246.667	498.5
	22	33.9			1130
	31	3.66	18.6		1633.33	2505
	38	1.20667	1		3260	4875
	52	1	1		23466.7	8850

## Sheet: Suppl.Fig.S3
Suppl.Fig.S3A
	IC-pPDX-35
Viability [AU]	Days	40'000 cells			20'000 cells			10'000 cells			5'000 cells			2'500 cells
	2	34483.3	30030.7	37503	19957	15053.3	20151.3	11210.7	8642.67	11412.7	5081	4427	5002.33	2547	2206.33	2477.33
	7	49439.3	55132.3	68151.3	40716	33792	46389.3	28087	19503.7	26830.3	17472.3	9941	15164.3	9255	5487	6989
	9	89688.3	68776.3		80454.3	49278.7		64088.7	30073.3		43442	15730.3		23349	7993
Diameter [mM]	Days	40'000 cells			20'000 cells			10'000 cells			5'000 cells			2'500 cells
	2	930.333	803.333	958.333	692	598	665	534.667	462.667	498.333	432.333	257	386.667	341.333	290	328
	4		1023.67	1224		772.333	969.667		585.667	801		447.667	653.667		360.667	490.667
	7	1347.33	1196.33	1358.5	1171	957.333	1108.67	981.667	754	917.333	858	621.667	791.333	697.333	521	634
	9	1439.67	1317.67		1234.67	1134.33		1136.67	955.667		942	771		776.333	659.333
Suppl.Fig. S3B	SJRHB13758_X2C
Viability [AU]	Days	40'000 cells			20'000 cells			10'000 cells			5'000 cells			2'500 cells			1'250 cells
	2	39225.7	35317.2		24598.3	21347.8		13834.7	12077.5		6795.33	5714.5		3467.33	2433.17		873.167
	7	95510	60038.5		91062	50676.8		76418.7	43395.5		51768	27859.5		24665	16136.8		7038.17
	9	104173	95401.8		104344	93755.5		86210.7	78379.5		66927.7	57289.8		44201.3	31779.2		13365.2
Diameter [mM]	Days	40'000 cells			20'000 cells			10'000 cells			5'000 cells			2'500 cells			1'250 cells
	2	803.667	721		636	575		492.333	454.333		417.667	347.333		332	298		247.333
	4	1410	983.667		1214.33	808.667		1044.33	702.667		814.667	564.333		675.333	538		444
	7	1548.67	1212.67		1469.67	1117.67		1338	1018.33		1205.67	923.667		983	848.333		720.667
	9	1543.67	1348		1553	1278		1392	1264		1366.67	1154.67		1239.33	1005.33		869

## Sheet: Suppl.Fig.S4
Suppl.Fig.S4A
Rel. cell numbers	SJRHB011_XC
	days	DMEM			NB (-GF)			NB (+GF)
	0	100	100	100	100	100	100	100	100	100
	7	51.6	55.5	63.7	279	166	348	153.5	93.6	183
	12	41.9	57.5	95.2	652	380	922	60	69.2	62.85
	16	2.88	5.925	63.57	1590	1092	960	7.56	1.659	9.405
	21	0.5682	0.428	2.485	3312	1875	2008	5.1	4.4	2.75
	28	0.01558	0.9625	0.0701457	4572	4272	4344	0.775	0.755	0.583
	35	0.03115	0.11	0.01039	10026	8592	5742	0.0519538	0.8325	0.129898
Suppl.Fig.S4B
Rel. cell numbers	SJRHB011_YC
	PASSAGE	- GF			+bFGF			+EGF			+bFGF+EGF
	0	100	100		100	100		100	100		100	100
	1	540	551.5		325	189.5		602.5	540.5		302.5	216
	2	1970	1816		340	141.6		2420	1668		290.8	136.4
	3	6948	8220		250	9.16		11640	7408		234	17.24
	SJRHB012_ZC
	DAYS	- GF			+bFGF			+EGF			+bFGF+EGF
	0	100	100	100	100	100	100	100	100	100	100	100	100
	6	448	443	584	154	159.3	80.9	464	467	591	105.5	140	64.5
	10	1065	906	2055	70.2	58.83	17.7	1140	1023	1872	33.36	43.77	19.38
	17	1375	1400	2508	1.7	3.04	6.952	1440	800.73	1360	0.8555	1.86	29.2

## Sheet: Suppl.Fig.S6
Suppl.Fig.S6A
Rel. Cell Viability	LOG [nM] of Idasanutlin	RH 36				SJRHB13758_X1C				SJRHB13758_X2C				RD				SJRHB012_XC			SJRHB012_ZC
	0	100	100	100		100	100	100		100	100	100		100	100	100		100	100			100	100
	1	85.3472	121.771	94.0851		116.173	119.025	115.612		65.5258	111.565	111.434		96.5628	90.3877	87.5954		130.043	114.233			102.086	95.3769
	1.50515	72.0795	70.8405	80.4355		92.9475	114.551	92.7411		90.3302	99.2395	98.6667		93.4694	101.161	79.7315		91.8273	71.5342			93.0319	87.2689
	2	48.8974	60.219	71.3357		78.584	114.951	75.1409		102.364	98.6692	96.6061		97.4651	88.8089	90.5896		61.7842	45.2865			73.681	79.872
	2.49969	30.5267	45.0455	40.9815		51.8508	83.0484	58.5018		108.197	100.602	100.364		107.562	100.279	89.8658		19.7698	8.87246			10.9681	37.1266
	3	10.2606	22.2853	15.1771		25.1546	56.566	33.8416		107.073	103.105	105.495		101.16	83.7474	97.8284		7.79856	1.2939			2.66852	3.41394
	3.49969	2.24166	14.8305	7.05232		15.4805	46.2714	26.8147		109.515	107.383	107.192		108.722	102.693	97.3019		6.76259	1.47874			2.22469	2.34708
	4	1.36687	9.68465	3.41242		17.4375	48.0902	28.6709		103.449	102.091	113.939		123.244	94.892	101.283		9.41007	4.25139			2.80166	3.34282
Suppl.Fig.S6B

## Sheet: Suppl.Fig.S9
Suppl.Fig.S9A
Rel.Cell Viability		LOG [nM] of VERDINEXOR	HFF			SJRHB13758_X1C				SJRHB13758_X2C				RD
		0	100	100		100	100	100		100	100	100		100	100	100
		0.812913	110.11	100.865		96.7332	83.2903	88.7666		109.488	114.202	101.09		160.622	142.035	150.101
		1.26821	84.9104	86.1635		85.0389	66.051	72.7751		115.814	106.101	94.5506		147.423	117.188	137.162
		1.72351	73.6056	79.0487		71.4508	59.5501	60.8549		113.532	106.101	95.1895		136.346	96.2584	114.593
		2.17881	45.2689	39.2296		31.3493	24.5898	24.8493		91.3414	76.9045	77.7515		67.8321	54.8085	56.3686
		2.63411	39.9402	29.8349		13.9736	7.97647	11.8991		44.9374	37.3664	45.6566		45.4804	35.1652	36.0851
		3.0894	35.9562	30.0708		10.186	5.6169	8.51437		29.6941	25.0948	35.8477		25.0521	21.0757	14.2937
		3.5447	41.0359	36.3208		8.95502	4.46118	6.55221		30.9384	28.0248	31.9768		13.7768	6.22625	7.97026
		4	51.494	37.6965		7.29794	2.96839	4.68816		26.4277	23.1989	28.1435		4.55751	-1.19848	2.96018
		LOG [nM] of YM-155	HFF			SJRHB13758_X1C				SJRHB13758_X2C				RD
		0	100	100		100	100	100		100	100	100		100	100	100
		0.812913	106.557	98.207		5.68982	4.465	6.14633		5.05111	4.48445	3.49286		132.905	103.323	120.778
		1.26821	78.8171	62.4287		3.46971	0.387287	2.24379		3.48429	3.20786	1.70569		26.4922	19.7256	29.8584
		1.72351	71.1142	42.665		2.75928	0.521717	1.95471		2.96202	3.33879	1.59161		1.65854	-4.14634	1.08944
		2.17881	13.2508	5.70497		3.07009	0.208047	1.71381		3.6932	3.24059	1.32544		-1.44568	-5.73171	-2.10712
		2.63411	4.58505	0.570497		2.53727	0.163237	1.81017		3.01425	3.37152	1.21136		-1.50776	-5.73171	-2.06145
		3.0894	2.29253	-1.46699		3.2033	0.252857	1.61746		2.80534	3.17512	1.32544		-1.50776	-5.54878	-2.33544
		3.5447	-1.46722	-1.83374		3.02569	-0.329674	1.32838		2.80534	3.10966	1.21136		-1.56984	-6.09756	-1.92446
		4	0.0458505	-2.52649		2.84808	-0.553724	0.557506		2.75312	2.78232	0.755065		-2.00443	-5.97561	-2.79209
		LOG [nM] of Ponatinib	RMS-ZH004_XC			SJRHB13758_X2C				SJRHB010463_X16C				SJRHB013759_X1C
		0	100	100		100	100	100		100	100	100		100	100	100
		0.812913	121.298	113.608		97.9622	102.792	89.7076		99.5664	107.604	94.9565		125.755	100.827	104.224
		1.26717	110.139	108.797		84.537	102.864	90.2534		88.2939	95.9604	91.3043		101.472	101.222	92.4626
		1.72346	115.236	97.6582		83.1785	86.3266	84.5224		86.7331	84.7921	68.3478		81.113	86.5237	73.9441
		2.17898	103.165	106.139		76.1862	82.3535	76.9591		69.044	68.2772	37.5652		65.8439	75.7068	62.3782
		2.63448	112.285	96.519		57.5667	65.9239	58.7914		42.7704	46.7723	10.4348		30.7067	47.3167	30.9292
		3.0899	95.2253	92.0886		25.3621	32.9575	31.306		27.2491	28.7129	-0.869565		1.76299	23.6703	7.40741
		3.54531	50.1609	40		5.62381	2.49664	8.42105		11.9011	11.2475	-3.47826		-8.29373	4.44418	-1.10461
		4	0.429185	0.189873		-0.449506	-1.72707	1.28655		-10.2103	3.0495	-2.26087		-10.0107	1.56924	-2.53411
		LOG [nM] of Dovitinib	RMS-ZH004_XC			SJRHB13758_X2C				SJRHB010463_X16C				SJRHB013759_X1C
		0	100	100		100	100	100		100	100	100		100	100	100
		0.812913	118.166	94.2384		91.5594	91.8072	99.352		113.992	124.307	91.3478		109.517	102.082	100.759
		1.26717	104.385	107.815		90.6125	93.8092	94.6942		106.376	114.84	95.3411		105.267	97.9558	101.794
		1.72346	106.435	103.642		94.6886	98.5216	98.2179		104.339	110.107	92.1797		96.8278	96.1388	98.9648
		2.17898	107.973	103.377		84.8893	94.5484	95.8688		103.454	105.373	87.5208		88.6279	88.3786	85.6453
		2.63448	107.403	102.384		72.455	83.2448	90.6035		88.0452	81.194	72.8785		64.3872	74.1451	68.0469
		3.0899	110.365	102.98		51.3742	53.0915	68.2868		57.671	52.7932	27.9534		32.1263	52	36.715
		3.54531	92.369	79.7351		29.5111	28.0511	44.7955		26.1457	31.4286	4.99168		15.3674	33.7161	19.6687
		4	15.1481	13.1126		3.98353	4.5815	11.5026		2.41311	5.45842	1.83028		4.05506	7.21767	7.17736
		LOG [nM] of ABT-263	RMS-ZH004_XC			SJRHB13758_X2C				SJRHB010463_X16C				SJRHB013759_X1C
		0	100	100		100	100	100		100	100	100		100	100	100
		0.812913	99.8506	104.342		99.8753	98.3271	103.331		80.3791	89.8649	73.5955		83.1389	90.0847	85.3675
		1.26717	92.2809	93.5526		97.2981	95.2154	101.933		71.0768	74.0064	38.2022		77.8698	82.5319	75.5905
		1.72346	89.1932	92.4342		93.6402	91.0665	101.192		47.0784	49.4436	20.2247		75.0094	72.8672	62.5328
		2.17898	77.6394	74.8026		80.0062	81.8988	99.5477		20.5785	21.6614	7.49064		62.765	52.9293	37.7297
		2.63448	56.8725	54.4079		70.8615	69.8202	81.6201		2.99003	9.73768	3.37079		38.8282	23.7561	9.44882
		3.0899	40.8865	37.6974		55.5648	63.1953	58.9227		-1.70022	7.11447	4.30712		13.0849	6.96814	1.5748
		3.54531	30.7271	27.5		39.8109	50.849	43.4211		-2.24741	5.56439	-5.19767e-15		-1.01618	2.60112	0.0656168
		4	2.68924	6.05263		5.4349	5.74655	18.8322		-1.85656	6.63752	1.49813		-4.07728	2.38635	0.787402
		LOG [nM] of AZ-203	RMS-ZH004_XC			SJRHB13758_X2C				SJRHB010463_X16C				SJRHB013759_X1C
		0	100	100		100	100	100		100	100	100		100	100	100
		0.812913	90.9956	105.723		101.436	91.8879	81.6951		107.31	100.607	114.045		90.6264	101.479	105.625
		1.26717	92.622	118.281		113.121	93.9596	91.4723		91.9801	96.0956	106.742		92.883	94.056	111.889
		1.72346	86.9496	115.169		112.112	92.8363	91.1912		91.7672	93.5795	106.601		90.7566	92.7513	103.19
		2.17898	94.1293	103.223		106.677	94.1593	100.5		80.4826	90.456	92.4157		76.3923	81.3273	91.185
		2.63448	88.2586	99.3888		110.908	89.6664	95.9079		57.6295	70.4136	48.736		54.4337	64.9162	66.0738
		3.0899	89.3693	96.1104		100.233	85.6228	87.8488		37.2605	47.9418	22.0506		43.4978	49.7809	46.5301
		3.54531	67.5129	79.3295		72.9425	67.4266	63.6401		23.137	34.9272	12.5		29.7411	38.038	32.3217
		4	40.6188	43.3228		40.3727	45.661	42.7114		14.6913	25.1229	7.72472		12.2523	23.4536	16.4895
Suppl.Fig.S9B		LOG [nM] of YM155	IC-pPDX-35_XC 2D				IC-pPDX-35_XC 3D				SJRHB13758_X2C 2D			SJRHB13758_X2C 3D
Rel. Cell Viability		0	100	100	100		100	100	100		100	100		100	100
		1	1.54356	1.40053	0.0879173		40.4835	43.0091	77.8178		0.459643	0.0423494		54.5784	24.5824
		2	0.959052	-0.605705	-1.37697		0.234911	2.33394	1.09681		-0.659487	-0.73745		-0.227079	-0.128798
		3	-0.0168885	-0.605394	-0.85067		-0.624984	0.0973337	-0.501134		-0.714944	-0.749977		-1.2414	-0.553485
		4	0.193439	-0.145775	2.03162		0.904103	1.94874	3.91364		-0.304763	-0.309542		2.55012	3.39819
		LOG [nM] of HSP990	IC-pPDX-35_XC 2D				IC-pPDX-35_XC 3D				SJRHB13758_X2C 2D			SJRHB13758_X2C 3D
		0	100	100	100		100	100	100		100	100		100	100
		1	99.0025	123.416	111.752		106.538	130.888	92.7968		113.71	120.649		95.202	100.074
		2	27.779	63.0958	52.4479		47.3644	57.6826	54.3964		55.8593	34.3612		72.0673	63.6596
		3	5.18573	9.04723	7.75439		9.56199	12.0621	6.48722		12.5275	4.09708		10.9983	9.26536
		4	4.15949	4.68958	7.20709		6.50035	8.35724	11.8581		1.11938	0.963076		16.1251	11.9207
		LOG [nM] of Carfilzomib	IC-pPDX-35_XC 2D				IC-pPDX-35_XC 3D				SJRHB13758_X2C 2D			SJRHB13758_X2C 3D
		0	100	100	100		100	100	100		100	100		100	100
		1	50.4292	115.912	96.7416		77.1469	88.9278	96.9559		103.458	50.0887		96.6021	98.968
		2	15.659	57.1603	39.5517		24.2721	25.0479	30.4103		16.443	0.19979		37.7841	31.1328
		3	2.37146	2.78531	-0.127198		9.97807	5.04271	2.93268		0.168369	-0.334027		1.72671	0.691798
		4	2.05812	1.0357	3.91448		3.75597	0.709293	5.56041		0.660986	0.0358013		3.6393	3.08397
		LOG [nM] of AZD3463	IC-pPDX-35_XC 2D				IC-pPDX-35_XC 3D				SJRHB13758_X2C 2D			SJRHB13758_X2C 3D
		0	100	100	100		100	100	100		100			100
		1	93.5234	119.888	107.818		96.791	111.999	99.019		101.61			97.6628
		2	28.8862	73.3296	69.8414		44.6166	57.9891	65.9619		68.259			75.1206
		3	16.048	38.8676	27.4932		32.7306	34.2294	36.8793		16.6991			35.1898
		4	1.1253	3.73323	3.81951		5.37867	7.07947	11.4844		0.482214			14.3737
		LOG [nM] of Torin-2	IC-pPDX-35_XC 2D				IC-pPDX-35_XC 3D				SJRHB13758_X2C 2D			SJRHB13758_X2C 3D
		0	100	100			100	100			100	100		100	100
		1	68.2477	92.0147			96.4404	79.39			75.304	78.6634		91.4637	83.1958
		2	40.9894	57.649			33.2749	35.562			53.3573	43.5614		64.4619	63.6497
		3	15.5043	33.06			5.38892	6.1733			29.1596	21.8668		48.0004	45.0296
		4	1.84732	5.62285			2.82595	2.4642			15.2294	8.57687		31.2213	29.4395
		LOG [nM] of Volasertib	IC-pPDX-35_XC 2D				IC-pPDX-35_XC 3D				SJRHB13758_X2C 2D			SJRHB13758_X2C 3D
		0	100	100	100		100	100			100	100		100	100
		1	65.5747	104.246	97.55		93.66	107.59			101.122	64.5445		97.7319	97.3729
		2	53.4097	65.5389	100.511		46.0117	83.2077			69.3337	60.0271		66.2567	59.6297
		3	52.3576	57.5804	51.3596		44.8065	36.3919			55.2858	56.6451		44.166	41.9611
		4	3.86771	5.7747	47.4022		28.4737	46.0558			2.07464	0.920371		29.5426	24.4205
		LOG [nM] of ABT-263	IC-pPDX-35_XC 2D				IC-pPDX-35_XC 3D				SJRHB13758_X2C 2D			SJRHB13758_X2C 3D
		0	100	100	100		100	100	100		100	100		100	100
		1	92.2471	106.047	103.266		101.09	80.2793	87.0108		99.8616	91.7986		102.558	107.699
		2	70.3926	95.4263	93.629		55.368	56.8425	52.5362		98.8907	93.9001		104.846	94.5569
		3	46.5044	66.7643	65.8671		25.6355	25.3505	36.0813		73.7102	70.6852		85.7042	84.8606
		4	6.33846	1.9328	9.26983		1.11094	1.26254	5.45232		6.99256	5.96672		10.5421	15.8055
		LOG [nM] of OTX-015	IC-pPDX-35_XC 2D				IC-pPDX-35_XC 3D				SJRHB13758_X2C 2D			SJRHB13758_X2C 3D
		0	100	100	100		100	100	100		100	100		100	100
		1	99.9233	115.996	108.549		134.9	110.792	117.222		100.6	96.8872		100.568	101.631
		2	101.89	119.523	105.718		119.277	117.316	112.032		93.6337	92.808		82.2097	85.7204
		3	88.132	110.316	91.8379		101.075	97.7149	103.65		60.7673	61.2772		68.8651	63.1529
		4	76.3661	100.116	85.5554		89.043	86.5294	92.8251		50.2772	45.1047		54.9723	51.2753
		LOG [nM] of JIB-04	IC-pPDX-35_XC 2D				IC-pPDX-35_XC 3D				SJRHB13758_X2C 2D			SJRHB13758_X2C 3D
		0	100	100	100		100	100	100		100	100		100	100
		1	97.1694	112.763	107.483		112.796	104.811	108.46		106.963	103.354		89.1801	89.9509
		2	98.9747	116.364	109.828		102.546	119.798	111.684		113.099	103.879		90.9993	95.2677
		3		77.6009	38.6549		100.927	106.232	101.797		95.7383	87.2079		94.4058	99.5636
		4	49.9386	50.2321	41.219		64.3571	57.941	48.3929		25.2986	14.7862		51.6343	48.5764
		LOG [nM] of GDC-0973	IC-pPDX-35_XC 2D				IC-pPDX-35_XC 3D				SJRHB13758_X2C 2D			SJRHB13758_X2C 3D
		0	100	100	100		100	100	100		100	100		100	100
		1	97.1867	101.435	103.18		101.934	108.07	92.6644		103.367	106.25		93.4434	100.357
		2	94.4754	106.871	107.868		108.168	112.994	103.381		110.473	100.341		88.9341	88.8654
		3	86.9568	93.8369	84.2213		91.5926	96.1558	89.4606		85.4553	76.8903		80.7678	89.5749
		4	40.7302	63.0153	59.1797		78.9816	68.2758	76.1338		46.3937	36.0489		69.6668	68.7489
		LOG [nM] of Vorinostat	IC-pPDX-35_XC 2D				IC-pPDX-35_XC 3D				SJRHB13758_X2C 2D			SJRHB13758_X2C 3D
		0	100	100	100		100	100	100		100	100		100	100
		1	101.601	110.221	103.607		106.09	114.998	99.7498		106.547	97.9685		102.416	97.6006
		2	101.955	112.377	104.522		109.573	111.358	110.391		103.299	95.101		94.2496	93.7146
		3	95.2463	109.562	97.5058		101.62	100.335	102.851		87.9589	83.591		89.2898	94.6151
		4	28.7525	27.6827	22.8403		23.2029	25.2948	19.7081		29.7958	17.4943		41.1657	44.931
		LOG [nM] of Afuresertib	IC-pPDX-35_XC 2D				IC-pPDX-35_XC 3D				SJRHB13758_X2C 2D			SJRHB13758_X2C 3D
		0	100	100			100	100			100	100		100	100
		1	104.819	98.6459			101.432	103.233			103.398	95.4799		90.1708	92.5261
		2	78.4612	72.1987			74.454	72.3963			87.9726	93.1283		83.8163	82.6473
		3	23.8794	21.5627			18.4198	14.9193			54.9688	58.7525		58.7448	60.4584
		4	8.38742	9.39457			13.6919	10.7993			35.064	36.8575		46.3654	48.259
Suppl.Fig.S9D
Rel. Cell Viability		[nM] of Torin-2	SJRHB013759_X1C			IC-pPDX-35_XC			SJRHB010463_X16C			N870_XC			SJRHB012_YC			SJRHB13758_X1C			SJRHB013_XC
		0	100	100		100	100		100	100		100	100		100	100		100	100		100	100
		6.5	76.3562	70.3203		72.6264	74.1786		82.5557	81.3938		91.6145	82.729		65.2455	54.3046		75.9804	84.3649		83.4347	88.8215
		18.5	51.7205	45.2371		48.3301	50.2376		56.6364	65.1134		68.3144	63.7375		43.0993	31.0537		51.7468	69.0906		62.8528	76.1459
		52.9	32.7203	23.863		32.7556	33.5078		37.4522	43.3342		45.9968	48.3555		31.6188	20.4183		42.7796	59.4697		41.3971	47.1765
		150.9	18.7105	11.5849		23.8887	26.3166		30.1107	30.1022		34.3777	36.0974		22.6119	17.6185		39.3395	40.9884		28.2675	35.6164
		430.6	12.4034	5.269		19.2281	20.5065		17.3718	18.0164		24.5455	26.5669		14.2379	10.4321		28.744	21.5323		24.772	31.6109
		1228	6.92591	2.84248		12.1551	12.9006		6.81429	8.2565		12.9961	16.0425		8.17752	5.79634		11.4211	7.81753		19.4746	31.2005
		3505	3.74824	1.69163		6.38437	5.94701		3.506	5.47388		2.93185	8.34489		3.54311	1.2786		3.03494	-0.389902		10.432	18.2186
		10000	3.73947	1.71242		3.42405	4.13915		2.8997	5.04195		1.09074	4.51093		2.10986	1.56711		1.42191	-0.67258		5.74251	5.91873

[truncated: 2 more sheets: Suppl.Fig.S10, Suppl.Fig.S11]
